# Supplementary material for: Transcriptional Changes in Schistosoma mansoni during Early Schistosomula Development and in the Presence of Erythrocytes
Source: PLoS Negl Trop Dis. 2010 Feb 9;4(2):e600. doi: 10.1371/journal.pntd.0000600 (PMC2817720; doi:10.1371/journal.pntd.0000600)
Supplement: Table S1 — Complete lists of contiguous sequences listed in the custom designed schistosome microarray manufactured by Agilent Technologies used in this study. Column A (ProbeID): Unique identifier of probe on the microarray. Column B (Sequence): Nucleotide sequence of the 60mer probe. Column C (EST Sequence): Complete nucleotide sequence of the assembled EST contig. Column D (TargetID): Contig designation for either S. japonicum (Contig) or S. mansoni (TC). Column E (Accessions): Genbank accession number corresponding to the EST sequences. Column F (Description-Nucleotide): BLASTn annotation result based on nucleotide sequence. Column G (GeneSymbols): Designation of primary or secondary probe design to the corresponding contig. Column H (Protein Homology): BLASTX annotation result based on protein sequence. Column G (Gene Ontology): Gene Ontology number and description. (8.96 MB ZIP) [file pntd.0000600.s001.zip]

Archive with 1 entries (1 files):
- Supplementary Table 1.xls
