# Supplementary material for: Transcriptional Changes in Schistosoma mansoni during Early Schistosomula Development and in the Presence of Erythrocytes
Source: PLoS Negl Trop Dis. 2010 Feb 9;4(2):e600. doi: 10.1371/journal.pntd.0000600 (PMC2817720; doi:10.1371/journal.pntd.0000600)
Supplement: Table S2 — Complete list of differentially expressed genes, shown on separate sheets of a Microsoft Excel File. (7.41 MB XLS) [file pntd.0000600.s002.xls]

## Sheet: RBCs Effects
FULL LIST
EFFECTS of RBCs IN CULTURE
Time		3		3			5		5
RBCs ()*		no RBCs		RBCs			no RBCs		RBCs
Systematic		Normalized		Normalized			Normalized		Normalized	Common	Synonyms				Protein Homology
Contig2467_540		0.998436		1113.94			0.972126		169.147	Contig2467	Orectoloref BUs ornatus internal transcribed spacer 2, and 28S ribosomalRNA gene, partial sequence				protein
Contig8900_3917		0.998641		541.334			0.99717		104.061	Contig8900	Schistosoma mekongi 28S large subunit ribosomal RNA gene, partialsequence				-
Contig680_298		0.99978		742.242			0.996221		65.9412	Contig680	Erinaceus europaeus partial 18S rRNA gene				chk1 checkpoint homolog
Contig8014_931		0.987559		39.2814			0.994639		21.3798	Contig8014	Schistosoma japonicum clone ZZZ463 mRNA sequence				protein
TC7600_746		0.999466		1.68105			0.996657		19.771	TC7600	similar to Ferritin-2 heavy chain. [Blood fluke], complete				ferritin
TC7600_704		0.9996		1.80678			0.999981		18.6009	TC7600	similar to Ferritin-2 heavy chain. [Blood fluke], complete				ferritin
TC16052_364		0.997438		33.8618			0.999761		15.1416	TC16052	TERT gene [Plasmodium yoelii yoelii]				---NA---
TC16957_881		0.999032		2.00484			0.999205		12.3694	TC16957	ubiquitin conjugating enzyme {Metarhizium anisopliae}, partial (11%)				protein
Contig6808_1164		0.987453		23.304			0.990504		11.9886	Contig6808	Homo sapiens, clone IMAGE:4650210, mRNA / SJCHGC06864				novel immunoglobulin i-set domain containing protein
TC7195_234		0.99999		4.04366			0.993528		11.9523	TC7195	weakly similar to unspecific monooxygenase (EC 1.14.14.1) - common tobacco, partial (9%)				protein
Contig8926_1195		0.990913		19.9895			0.995238		11.7158	Contig8926	Schistosoma japonicum clone ZZD137 mRNA sequence / SJCHGC01055				sjchgc01055 protein>gb|AAP06131.1| hypothetical protein [Schistosoma japonicum]
TC8479_942		0.999702		4.61041			0.998732		11.6109	TC8479	similar to Unknown {Vibrio vulnificus CMCP6}, partial (20%)				protein
TC7128_150		0.999554		4.8446			0.999736		10.8745	TC7128					protein
TC16957_921		0.997705		1.98567			0.999972		10.7843	TC16957	ubiquitin conjugating enzyme {Metarhizium anisopliae}, partial (11%)				protein
TC14282_884		0.998362		17.5463			0.999052		10.7212	TC14282	similar to unnamed protein product {Mus musculus}, partial (13%) / hypothetical protein Tc00.1047053507357.135 [Trypanosoma cruzi]				---NA---
TC8007_1224		0.999183		19.3711			0.999328		10.3685	TC8007	similar to histone acetyltransferase Gcn5 putative {Plasmodium falciparum 3D7}, partial (0%) / SJCHGC04895				sjchgc04895 protein [Schistosoma japonicum], hypothetical protein
TC8479_982		0.998309		4.07466			0.996644		9.17424	TC8479	similar to Unknown {Vibrio vulnificus CMCP6}, partial (20%)				protein
TC7263_1342		0.999654		2.66067			0.996879		8.98553	TC7263	similar to probable cytochrome P450 monooxygenase - maize (fragment), partial (34%)				protein
TC14557_305		0.999998		2.1368			0.999733		8.84678	TC14557	weakly similar to putative senescence-associated protein {Pisum sativum}, partial (9%)				senescence-associated protein
Contig7816_1602		0.98079		13.094			0.974109		8.79276	Contig7816	Homo sapiens 3 BAC RP11-359H3 (Roswell Park Cancer Institute Human BACLibrary) complete sequence / SJCHGC08535				atpase type 13a
TC13262_649		0.999917		1.47772			0.999558		8.17652	TC13262					---NA---
TC14157_1133		0.999616		14.8101			0.999182		7.81342	TC14157	homologue to LP11503p {Drosophila melanogaster}, partial (3%)				_6
TC11570_555		0.995943		1.98431			0.995927		7.55703	TC11570	similar to Mf1 protein {Schistosoma japonicum}, partial (12%)				mf1 protein
TC10761_428		0.984252		1.26813			0.999071		7.31592	TC10761	similar to hypothetical protein {Plasmodium falciparum 3D7}, partial (0%) / glucose-1-phosphate thymidylyltransferase [Bacteroides fragilis YCH46] ref|YP_100989.1|				---NA---
TC13340_407		0.989208		1.40986			0.995555		7.09431	TC13340	4-hydroxybenzoate octaprenyltransferase, putative [Geobacter sulfurreducens PCA]				---NA---
TC7307_418		0.999888		3.35996			0.999983		6.91655	TC7307					---NA---
TC19542_462		0.994554		2.56691			0.997408		6.90423	TC19542	similar to Ureidoglycolate hydrolase (EC 3.5.3.19). [strain KT2440], partial (95%) / Vacuolar H+-ATPase 55kD B subunit CG17369-PB, isoform B [Drosophilamelanogaster] gb|AAK93047.1|				ureidoglycolate hydrolase
TC13678_873		0.999322		0.304779			0.999944		6.15696	TC13678	similar to low-density lipoprotein receptor {Chiloscyllium plagiosum}, partial (3%) / SJCHGC03880				vitellogenin receptor
TC11704_662		0.997992		6.45515			0.998017		6.04156	TC11704	homologue to similar to Plasmodium falciparum (isolate 3D7). Hypothetical protein {Dictyostelium discoideum}, partial (1%)				---NA---
TC10050_26		0.999977		0.479324			0.993137		6.02574	TC10050	SJCHGC04667				sjchgc04667 protein [Schistosoma japonicum], hypothetical protein
TC12371_458		0.989634		1.15408			0.999177		5.89645	TC12371	hypothetical protein [Plasmodium yoelii yoelii]				---NA---
TC16818_272		0.998013		1.41664			0.999699		5.82068	TC16818	Testis-specific A-kinase-anchoring-protein [Rattus norvegicus] sp|O35817|AKA14_RAT A-kinase anchor protein 14 (Testis-specific A-kinase-anchoring protein TAKAP-80) (TAKAP-1.2)				---NA---
TC14590_520		0.998226		1.7212			0.998943		5.79012	TC14590					---NA---
TC12477_696		0.998415		1.37654			0.999758		5.74977	TC12477	elastase {Schistosoma mansoni}, complete				serine protease
TC10761_448		0.996514		1.33287			0.998506		5.73727	TC10761	similar to hypothetical protein {Plasmodium falciparum 3D7}, partial (0%) / glucose-1-phosphate thymidylyltransferase [Bacteroides fragilis YCH46] ref|YP_100989.1|				---NA---
TC13570_433		0.999109		2.16386			0.997518		5.73003	TC13570	SJCHGC01847				sjchgc01847 protein [Schistosoma japonicum], similar to AAO52302-similar to (Homo sapiens). Dentin sialophosphoprotein precursor(Contains: Dentin phosphoprotein (Dentin phosphophoryn) (DPP); Dentin sialoprotein (DSP))
TC17960_665		0.999899		0.433911			0.999839		5.65079	TC17960	similar to vlp16 gene homologue {Borrelia duttonii}, partial (7%)				reverse transcriptase sr3-right
TC9283_656		0.998944		1.91708			0.994532		5.63553	TC9283	homologue to similar to Plasmodium falciparum. Hypothetical protein {Dictyostelium discoideum}, partial (1%)				---NA---
TC7919_501		0.999368		1.1188			0.999165		5.52008	TC7919	hypothetical protein Adeh_2755 [Anaeromyxobacter dehalogenans 2CP-C]				---NA---
TC7212_1727		0.999692		1.86613			0.999728		5.28497	TC7212	similar to similar to Plasmodium falciparum. Hypothetical protein {Dictyostelium discoideum}, partial (1%) / SJCHGC06479				ahnak nucleoprotein isoform 1
TC9888_520		0.999806		0.57592			0.999999		5.26596	TC9888					chromosome 19 open reading frame 28
TC9377_191		0.999909		1.77439			0.999721		5.09561	TC9377	similar to B2 keratin (AA 1-146) {Xenopus laevis}, partial (10%)				---NA---
TC7167_983		0.998313		0.35747			0.999308		5.02917	TC7167	similar to similar to Dictyostelium discoideum (Slime mold). Prespore-specific protein (Fragment), partial (3%)				---NA---
TC7919_561		0.999028		1.19715			0.999893		5.00617	TC7919	hypothetical protein Adeh_2755 [Anaeromyxobacter dehalogenans 2CP-C]				---NA---
TC16671_1596		0.968101		0.120281			0.996501		4.95426	TC16671	similar to similar to Homo sapiens (Human). NPD010 {Dictyostelium discoideum}, partial (4%) / putative membrane protein [Ehrlichia ruminantium str. Welgevonden] ref|YP_197105.1|				---NA---
TC9283_596		0.999412		1.35363			0.998376		4.88194	TC9283	homologue to similar to Plasmodium falciparum. Hypothetical protein {Dictyostelium discoideum}, partial (1%)				---NA---
TC18937_349		0.997736		1.71247			0.988432		4.8493	TC18937	homologue to PARTIAL TRANSPOSASE FOR INSERTION SEQUENCE ELEMENT ISRM5 {Sinorhizobium meliloti}, partial (3%)				---NA---
TC9275_426		0.985535		2.50974			0.990921		4.81992	TC9275					---NA---
Contig2915_393		0.998844		4.12838			0.997865		4.80797	Contig2915	Homo sapiens D4S10 region, complete sequence / tumor differentially expressed protein 1 [Gallus gallus]				---NA---
Contig8844_728		0.983065		1.31693			0.995909		4.79033	Contig8844	Schistosoma japonicum clone ZZZ456 mRNA sequence				ribosomal proteinx-linked
TC9897_455		0.999172		6.03088			0.991815		4.76167	TC9897					---NA---
Contig1159_544		0.999306		0.828821			0.999964		4.69596	Contig1159	Plasmodium falciparum 3D7 chromosome 14 section 7 of 13 of the complete sequence / SJCHGC02281				protein
TC9365_355		0.997034		1.50235			0.985545		4.68307	TC9365					---NA---
Contig8684_1035		0.999697		1.32402			0.999167		4.67887	Contig8684	Schistosoma japonicum clone ZZD1273 mRNA sequence				sjchgc02101 protein [Schistosoma japonicum], similar to AAP06094-hypothetical protein(Schistosoma japonicum)
TC13888_370		0.986366		2.55873			0.999977		4.644	TC13888	similar to Multi antimicrobial extrusion (MATE) family transporter {Streptococcus pneumoniae R6}, partial (3%)				---NA---
TC16575_157		0.997589		1.46488			0.995564		4.63831	TC16575	major egg antigen {Schistosoma mansoni}, partial (21%)				major egg antigen
TC16671_1549		0.994297		0.0898618			0.994088		4.62777	TC16671	similar to similar to Homo sapiens (Human). NPD010 {Dictyostelium discoideum}, partial (4%) / putative membrane protein [Ehrlichia ruminantium str. Welgevonden] ref|YP_197105.1|				---NA---
TC7509_559		0.999593		0.656332			0.997637		4.57297	TC7509					---NA---
Contig4045_604		0.999962		2.19541			0.999211		4.55733	Contig4045	Mus musculus RIKEN cDNA 9430063L05 gene, mRNA (cDNA cloneIMAGE:5401194), partial cds / SJCHGC02561				sjchgc02561 protein [Schistosoma japonicum], hypothetical protein
TC19629_476		0.999653		8.49781			0.999985		4.49428	TC19629	similar to hypothetical protein {Schistosoma sp. CT-2002}, partial (9%)				sjchgc09270 protein [Schistosoma japonicum], similar to AAM66328 protein (Schistosoma japonicum)-hypothetical protein(Schistosoma sp. CT-2002)
TC7047_691		0.999028		0.069723			0.999603		4.47315	TC7047	similar to hypothetical protein XF0051 [imported] - Xylella fastidiosa (strain 9a5c), partial (19%)				---NA---
TC13547_1392		0.998777		0.156007			0.996642		4.46972	TC13547	similar to hypothetical protein {Plasmodium falciparum 3D7}, partial (0%) / eIF4G eukaryotic initiation factor 4, Nic domain containing protein[Cryptosporidium parvum]				---NA---
TC10177_126		0.998949		1.08754			0.999802		4.45759	TC10177	hypothetical protein [Plasmodium yoelii yoelii]				---NA---
TC19063_510		0.977066		1.28564			0.997933		4.45675	TC19063	SJCHGC07491				sjchgc07491 protein [Schistosoma japonicum], hypothetical protein
TC15501_674		0.994588		1.61523			0.999707		4.45556	TC15501	weakly similar to Centaurin gamma 2. [Human], partial (10%)				centaurin gamma
Contig4244_30		0.999647		0.457508			0.999421		4.45175	Contig4244	Schistosoma japonicum clone S11A non-LTR retrotransposon SjR2-like,partial sequence / SJCHGC06937				endonuclease-reverse transcriptase
TC6892_705		0.999994		3.05647			0.998935		4.43757	TC6892	similar to similar to NM_019487 heme binding protein 2; putative heme-binding protein in Mus musculus, partial (64%)				heme binding protein 2
TC6913_948		0.99827		1.68711			0.999712		4.41033	TC6913	unnamed protein product [Yarrowia lipolytica CLIB122]				---NA---
TC10469_693		0.987786		2.14206			0.999581		4.38955	TC10469	similar to mKIAA1249 protein {Mus musculus}, partial (5%)				development and differentiation-enhancingddef
TC19347_760		0.998699		4.89169			0.999534		4.38368	TC19347	homologue to Regulator of presynaptic morphology protein 1 {Caenorhabditis elegans}, partial (0%)				---NA---
TC11904_635		0.999311		1.45962			0.998772		4.36931	TC11904	similar to androgen receptor {Taeniopygia guttata}, partial (6%)				nuclear receptor subfamilygroupmember 2
TC18705_432		0.996291		2.10381			0.999971		4.36783	TC18705	SJCHGC02416				sjchgc02416 protein [Schistosoma japonicum], hypothetical protein
TC9835_299		0.984164		1.61807			0.997184		4.36774	TC9835					g protein pathway suppressor 1
TC11453_934		0.999978		1.8425			0.994821		4.35471	TC11453	homologue to hypothetical protein {Plasmodium falciparum 3D7}, partial (1%) / SJCHGC08198				cdc42 binding protein kinase alpha (dmpk-like)
TC14473_516		0.992268		1.23355			0.99996		4.34776	TC14473					---NA---
TC8518_488		0.999994		1.70066			0.999975		4.34435	TC8518	membrane protein, putative [Treponema denticola ATCC 35405]				---NA---
Contig5174_582		0.999357		1.8222			0.999577		4.31569	Contig5174	Human DNA sequence from clone RP13-407F1 on chromosome 13, complete sequence				ftz-f1 interacting protein
TC13652_370		0.999125		0.261899			0.999059		4.29484	TC13652					---NA---
TC7168_703		0.998866		1.86566			0.998576		4.26268	TC7168	similar to polyprotein {Schistosoma japonicum}, partial (10%)				sjchgc03000 protein [Schistosoma japonicum], similar to polyprotein(Schistosoma japonicum)
TC8891_922		0.999989		1.90748			0.99997		4.25781	TC8891					zinc finger cchc domain-containing protein 2
TC17814_159		0.997232		1.48789			0.997788		4.25145	TC17814	homologue to putative glycosylphosphatidylinositol anchor attachment protein {Schizosaccharomyces pombe}, partial (2%) / spindle pole body component 97 [Dictyostelium discoideum]				---NA---
TC18423_138		0.989967		1.05956			0.988417		4.24924	TC18423					---NA---
TC19568_220		0.999999		6.23943			0.999207		4.24374	TC19568	similar to Alu subfamily J sequence contamination warning entry. [Human], partial (22%)				tak1-binding proteinisoform cra_b
TC12465_550		0.998821		1.97766			0.990816		4.23958	TC12465	SJCHGC03991				rad50-interacting protein 1
TC16195_431		0.989149		1.19853			0.998181		4.23767	TC16195	homologue to T20H2.17 protein - Arabidopsis thaliana, partial (1%)				hepatitis b virus x interacting protein
TC10535_921		0.995066		1.98599			0.99986		4.20084	TC10535	homologue to similar to GenBank Accession Number AF189817 evectin-2 in Mus musculus {Schistosoma japonicum}, complete				pleckstrin homology domainfamily bmember 2
Contig6085_1		0.988477		4.21036			0.997185		4.19405	Contig6085	Mouse DNA sequence from clone RP23-294N21 on chromosome 4, complete sequence / hypothetical protein CJE1130 [Campylobacter jejuni RM1221]				---NA---
TC7278_435		0.999979		1.63039			0.999653		4.14917	TC7278	zinc finger protein {Balearica pavonina regulorum}, partial (2%)				---NA---
TC9061_425		0.999554		2.13391			0.999961		4.13929	TC9061	weakly similar to LD27988p {Drosophila melanogaster}, partial (4%)				protein tyrosinenon-receptor type 9
TC13048_368		0.999945		2.37627			0.989476		4.1035	TC13048	homologue to tubulin beta chain - common limpet, partial (33%)				beta 2c
TC14596_963		0.999061		1.40882			0.99918		4.10198	TC14596					---NA---
TC18815_424		0.993965		0.670775			0.996789		4.09163	TC18815	similar to CG3280-PA {Drosophila melanogaster}, partial (0%)				novel protein with a sit4 phosphatase-associated protein domain
TC7337_108		0.991917		1.602			0.998329		4.08879	TC7337	similar to UDP-N-acetylglucosaminyltransferase {Mus musculus}, partial (32%) / Uncharactecterized conserved membrane protein, possible ABC-type MDR permease [Clostridium acetobutylicum ATCC 824]				o-linked n-acetylglucosaminetransferase (udp-n-acetylglucosamine:polypeptide-n-acetylglucosaminyl transferase)
TC6995_81		0.999951		0.885648			0.999985		4.08774	TC6995	similar to hypothetical protein {Plasmodium falciparum 3D7}, partial (7%) / hypothetical protein PFL1205c [Plasmodium falciparum 3D7]				---NA---
TC7201_889		0.999904		0.438335			0.991168		4.07496	TC7201	hypothetical coiled-coil protein {Schizosaccharomyces pombe}, partial (2%) / hypothetical protein gbs1575 [Streptococcus agalactiae NEM316] ref|ZP_00790153.1|				---NA---
TC7278_278		0.999813		1.28075			0.999748		4.05379	TC7278	zinc finger protein {Balearica pavonina regulorum}, partial (2%)				---NA---
TC13897_60		0.999794		1.87631			0.993395		4.05252	TC13897	SJCHGC05174				sjchgc05174 protein [Schistosoma japonicum], similar to ppg3(Leishmania major)
TC16290_208		0.993162		1.45731			0.996563		4.03325	TC16290					---NA---
TC19623_419		0.998717		2.0438			0.997949		4.02644	TC19623	similar to hypothetical protein C30B5.4 - Caenorhabditis elegans, partial (37%) / C30B5.4 [Caenorhabditis elegans]				rna binding motifx-linked 2
TC18984_179		0.998749		1.4199			0.978072		4.01013	TC18984	SJCHGC05885				sjchgc05885 protein [Schistosoma japonicum], similar to XP_451702-unnamed protein product(Kluyveromyces lactis)
TC8746_603		0.993232		2.25416			0.994568		4.00345	TC8746	SJCHGC02933				sjchgc02933 protein [Schistosoma japonicum], hypothetical protein
TC9438_11		0.999731		0.810197			0.999909		3.9903	TC9438					---NA---
TC6993_917		0.999759		0.105761			0.999358		3.98888	TC6993	homologue to histidine kinase DhkL {Dictyostelium discoideum}, partial (1%) / putative hyphal form cell wall protein [Candida albicans SC5314] gb|EAK92399.1|				---NA---
TC6993_877		0.999721		0.0931206			0.999111		3.98346	TC6993	homologue to histidine kinase DhkL {Dictyostelium discoideum}, partial (1%) / putative hyphal form cell wall protein [Candida albicans SC5314] gb|EAK92399.1|				---NA---
TC18899_388		0.979774		1.59245			0.999642		3.97614	TC18899					---NA---
TC10257_534		0.989149		1.39282			0.9986		3.96717	TC10257	SJCHGC03295				f-box protein 42
TC15334_385		0.990313		2.05634			0.982168		3.95217	TC15334	similar to similar to Suppressor of mutant AC40 subunit of RNA polymerase I and III (high serine); Srp40p, partial (2%)				---NA---
Contig3119_381		0.997325		1.82002			0.998359		3.93978	Contig3119	Plasmodium falciparum MAL4P1 / SJCHGC06729				---NA---
TC10259_381		0.998449		1.44591			0.995214		3.93973	TC10259					---NA---
Contig5937_735		0.999979		1.0275			0.999871		3.93319	Contig5937	Homo sapiens BAC clone RP11-510D10 from 2, complete sequence / SJCHGC04229				myeloid lymphoid or mixed-lineage leukemia 3
Contig2870_217		0.99975		0.857228			0.999933		3.9252	Contig2870	Homo sapiens BAC clone RP11-665O11 from 2, complete sequence				---NA---
Contig6072_1020		0.999228		0.64112			0.994163		3.91402	Contig6072	Salmo salar tRNA-Met genes				---NA---
TC13129_448		0.998632		1.37479			0.999334		3.91342	TC13129					---NA---
TC7962_344		0.996363		0.392026			0.998934		3.91177	TC7962					reverse transcriptase
TC7156_525		0.997751		0.382312			0.997179		3.91094	TC7156	homologue to Factor induced gene 2. [Bakers yeast], partial (1%) / Putative Ig [Chloroflexus aurantiacus J-10-fl]				extracellular serine-threonine rich protein
Contig2210_238		0.985198		0.395192			0.991884		3.90867	Contig2210	Human DNA sequence from clone RP1-309H15 on chromosome 6p22.1-22.3, complete sequence				---NA---
TC7304_13		0.999919		1.15424			0.998572		3.90845	TC7304	SJCHGC09844				sjchgc09844 protein [Schistosoma japonicum], hypothetical protein
TC17612_585		0.991675		1.62931			0.992955		3.90625	TC17612	weakly similar to unnamed protein product {Homo sapiens}, partial (15%) / SJCHGC08873				nuclear protein ukp68 isoform 1
TC12836_409		1		1.94329			0.992264		3.90607	TC12836	weakly similar to ATP citrate lyase {Homo sapiens}, partial (6%) / SJCHGC09112				atp citrate lyase
TC7212_1677		0.996254		2.2518			0.999257		3.90479	TC7212	similar to similar to Plasmodium falciparum. Hypothetical protein {Dictyostelium discoideum}, partial (1%) / SJCHGC06479				ahnak nucleoprotein isoform 1
Contig4534_706		0.996018		2.12828			0.99975		3.90309	Contig4534	Homo sapiens 3 BAC RP11-548O1 (Roswell Park Cancer Institute Human BAC Library) complete sequence / SJCHGC07006				ring finger protein 38
TC10260_289		0.994064		1.35561			0.996795		3.88434	TC10260					---NA---
TC7541_478		0.997786		2.22904			0.995778		3.87618	TC7541	similar to CDC28-cdc2-like kinase associating arginine-serine cyclophilin - human, partial (3%) / SJCHGC09470				rna binding motif protein 23 isoform 3
TC7509_637		0.999289		0.678461			0.996567		3.86899	TC7509					---NA---
TC10068_503		0.998838		1.67588			0.998605		3.86354	TC10068	similar to 5-formyltetrahydrofolate cycloligase {Arabidopsis thaliana}, partial (9%) / ENSANGP00000013275 [Anopheles gambiae str. PEST]				---NA---
TC7156_482		0.998431		0.446949			0.998174		3.86138	TC7156	homologue to Factor induced gene 2. [Bakers yeast], partial (1%) / Putative Ig [Chloroflexus aurantiacus J-10-fl]				extracellular serine-threonine rich protein
TC8434_633		0.999999		1.16747			0.998838		3.85943	TC8434	SJCHGC03632				sjchgc03632 protein [Schistosoma japonicum], similar to ENSANGP00000013349(Anopheles gambiae)
TC10598_32		0.999911		0.755784			0.933736		3.84814	TC10598	homologue to transposition protein TnsC-related protein {Pseudomonas putida KT2440}, partial (2%)				---NA---
TC18752_282		0.997387		0.629575			0.998029		3.84612	TC18752	pfAARP2 protein, putative [Plasmodium berghei]				---NA---
TC13393_378		0.990873		2.26018			0.992946		3.84241	TC13393	similar to hypothetical protein {Plasmodium falciparum 3D7}, partial (1%) / flagellar M-ring protein [Buchnera aphidicola str. Sg (Schizaphis graminum)]				---NA---
TC19677_474		0.997948		1.7588			0.998945		3.8197	TC19677	hypothetical protein lpl1972 [Legionella pneumophila str. Lens]				---NA---
TC7378_756		0.998216		1.3911			0.999957		3.81159	TC7378	elastase 2a {Schistosoma mansoni}, complete				af510339_1elastase 2a
TC11156_662		0.999977		2.3085			0.998888		3.8064	TC11156	homologue to Adenylate cyclase (EC 4.6.1.1) (ATP pyrophosphate-lyase) (Adenylyl cyclase). {Neurospora crassa}, partial (0%) / SJCHGC07120				sjchgc07120 protein [Schistosoma japonicum], similar to secalin precursor(Secale cereale)
TC7102_51		0.999103		0.111345			0.999862		3.80572	TC7102	mucin-associated surface protein (MASP), putative [Trypanosoma cruzi]				---NA---
TC13051_356		0.998323		1.28649			0.999232		3.80515	TC13051					---NA---
TC13993_270		0.991502		1.4146			0.999689		3.77674	TC13993	6-aminohexanoate-dimer hydrolase [Bacillus cereus ATCC 14579]				---NA---
TC16720_1366		0.997965		0.414628			0.999948		3.77506	TC16720	hypothetical protein OB1056 [Oceanobacillus iheyensis HTE831]				---NA---
Contig3023_631		0.999969		1.32184			0.999957		3.77378	Contig3023	Homo sapiens chromosome 13q34 schizophrenia region contig 1 section 3 of 11 of the complete sequence / SJCHGC03325				cytochrome p450
TC11199_1045		0.999937		1.3873			0.997904		3.768	TC11199	similar to CG12491-PA {Drosophila melanogaster}, partial (9%) / SJCHGC04672				---NA---
TC12156_178		0.995474		2.12646			0.995052		3.76691	TC12156	type I restriction-modification system, R subunit [Bacillus cereus ATCC 10987]				---NA---
TC9708_678		0.999642		0.0264745			0.999609		3.7632	TC9708	homologue to ROK family protein VC1532 [imported] - Vibrio cholerae (strain N16961 serogroup O1), partial (3%) / hypothetical protein Pcar_0938 [Pelobacter carbinolicus DSM 2380]				conserved domain protein
TC12225_329		0.998883		0.394393			0.996796		3.76264	TC12225					---NA---
TC12149_653		0.996295		1.17059			0.999952		3.74665	TC12149	homologue to wsv453 {shrimp white spot syndrome virus} [Shrimp white spot syndrome virus], partial (4%)				---NA---
TC19331_487		0.998952		1.30311			0.998334		3.74196	TC19331	similar to Segment polarity protein dishevelled homolog DVL-2 (Dishevelled-2) (DSH homolog 2). [Human], partial (3%)				dishevelleddsh homolog
TC18483_979		0.993928		2.47319			0.999872		3.73437	TC18483	SJCHGC04659				asteroid homolog 1
TC10361_1598		0.996675		0.135953			0.996967		3.72613	TC10361	similar to Dictyostelium discoideum (Slime mold). Adenylyl cyclase, partial (1%)				---NA---
TC7035_1519		0.999892		1.38739			0.997946		3.72374	TC7035					---NA---
TC7827_960		0.998401		1.62025			0.996301		3.72275	TC7827					jacob 6
TC11015_632		0.999451		1.88065			0.99242		3.7161	TC11015	similar to copia-like retroelement pol polyprotein-like {Arabidopsis thaliana}, partial (1%) / SJCHGC06067				sjchgc06067 protein [Schistosoma japonicum], hypothetical protein
TC18200_602		0.983068		1.07874			0.999931		3.71253	TC18200	SJCHGC01105				rna pseudouridylate synthase domain containing 1
TC16072_527		0.996848		1.971			0.991877		3.6964	TC16072	similar to Hypothetical protein Y105E8B.3 {Caenorhabditis elegans}, partial (16%) / SJCHGC04135				rio kinase 2
Contig6755_754		0.982429		1.42274			0.999922		3.69565	Contig6755	Salmo salar clone BHMS7-047 microsatellite sequence / SJCHGC01615				orf2-encoded protein
TC17016_294		0.99992		1.84627			0.999714		3.69543	TC17016	stathmin-like protein {Schistosoma mansoni}, complete				af109181_1spo-1 protein
TC8070_1098		0.990124		1.52246			0.997507		3.69537	TC8070	similar to hypothetical protein all3194 [imported] - Nostoc sp. (strain PCC 7120), partial (12%) / SJCHGC09141				chromosome 3 open reading frame 37
TC19194_195		0.999793		1.74196			0.998539		3.69052	TC19194	weakly similar to hypothetical protein; sequence orphan; low complexity protein; similar to cell surface proteins, partial (3%) / SJCHGC06735				sjchgc06735 protein [Schistosoma japonicum], hypothetical protein
TC7378_796		0.996446		1.44012			0.994627		3.6902	TC7378	elastase 2a {Schistosoma mansoni}, complete				af510339_1elastase 2a
TC15818_259		0.996651		0.665873			0.997969		3.68218	TC15818					---NA---
TC9116_318		0.999314		1.38627			0.999229		3.67301	TC9116	homologue to hypothetical protein K01G12.2 - Caenorhabditis elegans, partial (9%)				nhl (ring finger b-box coiled coil) domain containing family member (nhl-3)
TC13484_2213		0.999288		0.818272			0.995456		3.66871	TC13484	hypothetical protein {Plasmodium falciparum 3D7}, partial (0%)				---NA---
TC18483_939		0.864027		0.836234			0.996789		3.66714	TC18483	SJCHGC04659				asteroid homolog 1
TC7883_904		0.988426		1.77104			0.999791		3.66679	TC7883	putative polyprotein [Oryza sativa (japonica cultivar-group)]				---NA---
TC11491_764		0.996651		1.67136			0.998636		3.65274	TC11491	similar to CG8144-PD {Drosophila melanogaster}, partial (23%) / SJCHGC08372				cg16765-isoform c
TC13141_466		0.998068		1.62049			0.996874		3.64788	TC13141					---NA---
TC8484_517		0.999011		1.55958			0.997796		3.64763	TC8484	similar to putative circadian clock coupling factor ZGT {Oryza sativa (japonica cultivar-group)}, partial (4%) / Riboflavin biosynthesis protein RibD:Riboflavin-specific deaminase, C-terminal [Shewanella sp. PV-4]				---NA---
TC13484_1800		0.999175		0.538581			0.998643		3.64737	TC13484	hypothetical protein {Plasmodium falciparum 3D7}, partial (0%)				---NA---
TC7136_298		0.999978		1.61923			0.999613		3.64089	TC7136	similar to 3 end includes homeodomain {Helobdella sp.}, partial (7%) / SJCHGC06357				---NA---
TC16942_1015		0.999281		2.45142			0.997411		3.63949	TC16942	similar to Host cell factor C1 (HCF) (VP16 accessory protein) (HFC1) (VCAF) (CFF). [Human], partial (17%)				host cell factor c1
TC12331_377		0.999983		1.42497			0.756384		3.63813	TC12331	similar to unnamed protein product {Mus musculus}, partial (12%)				phosphatase and actin regulator 2
TC19473_485		0.998161		1.1837			0.998394		3.63673	TC19473	SJCHGC02040				---NA---
TC7191_1216		0.998107		0.152132			0.999154		3.62516	TC7191	weakly similar to mucin tracheobronchial - dog, partial (2%)				endonuclease-reverse transcriptase
TC10015_343		0.997461		1.56617			0.999279		3.62147	TC10015	similar to unnamed protein product {Homo sapiens}, partial (17%) / SJCHGC06450				sjchgc06450 protein [Schistosoma japonicum], hypothetical protein
TC11473_643		0.997543		1.99541			0.998641		3.61966	TC11473	similar to polyprotein {Schistosoma japonicum}, partial (6%)				sjchgc05140 protein [Schistosoma japonicum], similar to polyprotein(Schistosoma japonicum)
TC11553_575		0.998996		1.5037			0.990808		3.61409	TC11553					---NA---
TC9916_323		0.994176		1.4208			0.997218		3.61362	TC9916					tpa: endonuclease-reverse transcriptase
TC10606_409		0.999947		1.59472			0.999075		3.60577	TC10606	similar to UNKNOWN PROTEIN {Lactococcus lactis subsp. lactis}, partial (1%)				nucleosome assembly protein 1-likeisoform cra_b
TC12975_211		0.998709		2.33737			0.99998		3.58737	TC12975	hypothetical protein [Plasmodium falciparum 3D7]				---NA---
TC13651_369		0.999973		0.61688			0.999927		3.58365	TC13651	similar to seven transmembrane helix receptor {Homo sapiens}, partial (5%)				---NA---
Contig2636_687		0.999163		1.59028			0.987512		3.57346	Contig2636	Pasteurella multocida PM70 section 99 of 204 of the complete genome / SJCHGC06706				arystallographic studies of the catalytic mechanism of the neutral form of fructose--bisphosphatase
TC19677_444		0.99924		1.7821			0.993133		3.57212	TC19677	hypothetical protein lpl1972 [Legionella pneumophila str. Lens]				---NA---
TC13781_187		0.998732		1.02322			0.997532		3.56841	TC13781	hypothetical protein [Plasmodium yoelii yoelii]				---NA---
TC9711_505		0.999707		1.4096			0.99289		3.56766	TC9711					---NA---
TC17514_883		0.997826		1.94444			0.999995		3.56691	TC17514					---NA---
TC17897_644		0.99746		2.06776			0.999852		3.56671	TC17897	weakly similar to limpet {Drosophila melanogaster}, partial (13%) / SJCHGC01639				four and a half lim domains 2
TC6882_676		0.999292		1.43091			0.998298		3.56538	TC6882	weakly similar to tissue factor pathway inhibitor-2 {Rattus norvegicus}, partial (22%)				alpha-1-microglobulin bikunin
TC16091_435		0.993971		1.5136			0.99956		3.55888	TC16091	weakly similar to unnamed protein product {Mus musculus}, partial (6%)				heat repeat containing 5b
TC17022_1394		0.999501		1.84473			0.995255		3.54655	TC17022	similar to Splicing factor U2af 38 kDa subunit (U2 auxiliary factor 38 kDa subunit), partial (23%) / SJCHGC07381				u2 snrnp auxiliarysmall subunit
TC7125_984		0.999319		3.57011			0.999986		3.54635	TC7125	homologue to similar to GenBank Accession Number AY044241 glutamine synthetase {Schistosoma japonicum}, partial (12%)				glutamine synthetase2 (glutamate-amonia ligase)
TC15784_111		0.991629		1.57379			0.999419		3.54235	TC15784	weakly similar to Unknown (protein for MGC:55385) {Danio rerio}, partial (9%) / SJCHGC04907				glycogenin
Contig2210_283		0.989433		0.505423			0.99582		3.54205	Contig2210	Human DNA sequence from clone RP1-309H15 on chromosome 6p22.1-22.3, complete sequence				---NA---
TC11403_545		0.997441		1.4735			0.988574		3.54108	TC11403	conserved hypothetical protein [Plasmodium berghei]				---NA---
TC14368_704		0.999877		1.79497			1		3.52902	TC14368					delta-like 4
Contig2444_470		0.999456		0.01			0.999957		3.52613	Contig2444	Human DNA sequence from clone RP1-257B21 on chromosome 6q11.1-13 Contains a fragment of the COL19A1 gene (collagen, type XIX, alpha 1), a ribosomal protein L37 (RPL37) pseudogene, ESTs, STSs and GSSs, complete sequence / SJCHGC09736				sjchgc09736 protein [Schistosoma japonicum], hypothetical protein
TC8872_483		0.996224		1.43534			0.999025		3.52293	TC8872					---NA---
TC19238_361		0.995787		0.511034			0.987095		3.51598	TC19238	unnamed protein product {Mus musculus}, partial (2%)				---NA---
TC7102_41		0.999564		0.0961865			0.999028		3.51515	TC7102	mucin-associated surface protein (MASP), putative [Trypanosoma cruzi]				---NA---
TC8478_1278		0.999634		1.58096			0.99994		3.5107	TC8478	weakly similar to Unknown (protein for IMAGE:4930390) {Xenopus laevis}, partial (45%)				atp-bindingsub-family fmember 3
TC11503_731		0.99957		1.85275			0.989043		3.50288	TC11503	metacaspase-like protein [Cryptosporidium parvum]				---NA---
TC10254_136		0.999982		2.58692			0.999684		3.50132	TC10254					---NA---
TC13549_2		0.997644		0.174087			0.999998		3.50031	TC13549					---NA---
TC16626_332		0.998456		1.10593			0.999632		3.4906	TC16626	Actin 2. [Blood fluke], partial (27%) / actin sp|P53471|ACT2_SCHMA Actin-2				actin
TC14774_581		0.994598		2.398			0.996902		3.49034	TC14774	similar to unnamed protein product {Mus musculus}, partial (4%)				g patch domain containing 1
TC8743_976		0.991737		1.42732			0.999335		3.48945	TC8743	similar to Plasmodium falciparum (isolate 3D7). Hypothetical protein {Dictyostelium discoideum}, partial (2%)				autophagy-specific gene 4 cg4428-pa
TC10424_1303		0.996456		0.117849			0.998193		3.48893	TC10424	homologue to A.1.12-9 antigen {Schistosoma mansoni}, partial (23%) / SJCHGC06360				signal recognition particle receptor alpha subunit
TC18975_371		0.998411		1.19063			0.999997		3.48068	TC18975					---NA---
TC15818_202		0.999974		0.598627			0.999903		3.47476	TC15818					---NA---
TC15905_1		0.999331		1.99997			0.999935		3.47382	TC15905					---NA---
TC16133_892		0.993294		1.08883			0.998667		3.47155	TC16133	weakly similar to related to PET8 protein {Neurospora crassa}, partial (8%) / MGC69323 protein [Xenopus tropicalis]				solute carrier family 25 (mitochondrialphosphate carrier)member 26
TC19038_1058		0.99529		0.68114			0.99834		3.47078	TC19038	homologue to unnamed protein product {Homo sapiens}, partial (4%)				---NA---
TC8263_705		0.999995		2.16669			0.999999		3.46868	TC8263	weakly similar to CDM protein - human, partial (23%) / SJCHGC06848				cg13887-isoform b
TC8339_536		0.99544		0.746272			0.999987		3.46833	TC8339	SJCHGC02364				sjchgc02364 protein [Schistosoma japonicum], similar to ZP_00323079-hypothetical protein PpenA01001008(Pediococcus pentosaceus ATCC 25745)
TC11490_825		0.999616		0.500449			0.999338		3.46657	TC11490	similar to hypothetical protein {Dictyostelium discoideum}, partial (2%)				---NA---
TC15871_247		0.995645		2.10815			0.988824		3.46047	TC15871	homologue to Ribosomal large subunit pseudouridine synthase C (EC 4.2.1.70) (Pseudouridylate synthase), partial (3%)				---NA---
TC9230_638		0.999243		1.53909			0.999992		3.45903	TC9230	similar to KIAA0309 {Homo sapiens}, partial (6%) / unnamed protein product [Kluyveromyces lactis NRRL Y-1140]				snf2-related cbp activator protein
TC15002_343		0.985845		1.50483			0.994505		3.45414	TC15002	similar to LD28117p {Drosophila melanogaster}, partial (2%)				---NA---
TC16575_97		0.999967		1.79498			0.999183		3.44712	TC16575	major egg antigen {Schistosoma mansoni}, partial (21%)				major egg antigen
TC9658_495		0.995567		0.802238			0.991901		3.44404	TC9658					tpa: reverse transcriptase
TC13278_458		0.991673		1.38835			0.999981		3.44099	TC13278	weakly similar to vitelliform macular dystrophy 2-like protein 2 {Homo sapiens}, partial (5%) / SJCHGC05183				bestrophin 2
TC13063_768		0.998264		0.404984			0.992971		3.43724	TC13063					tpa: endonuclease-reverse transcriptase
TC14276_591		0.984149		0.0377813			0.988514		3.42651	TC14276	weakly similar to gene_id:MED24.21~unknown protein {Arabidopsis thaliana}, partial (40%) / SJCHGC05455				hesb like domain containing 1
TC12844_233		0.99886		5.18487			0.985099		3.42627	TC12844					---NA---
TC15423_619		0.997353		1.47274			0.999429		3.42398	TC15423	weakly similar to F-box protein Fbl7 {Homo sapiens}, partial (8%) / SJCHGC06384				f-box and leucine-rich repeat protein 7
TC11779_514		0.999879		1.36566			0.994112		3.42242	TC11779	weakly similar to Unknown (protein for IMAGE:3542589) {Homo sapiens}, partial (3%) / hypothetical protein DDB0204036 [Dictyostelium discoideum]				---NA---
TC14961_291		0.998664		0.0475023			0.998606		3.41588	TC14961	similar to CG31556-PA {Drosophila melanogaster}, partial (4%) / hypothetical protein PF10_0212 [Plasmodium falciparum 3D7]				---NA---
TC9843_455		0.997606		1.33139			0.989852		3.41586	TC9843					isoform cra_a
TC12255_714		0.999444		1.66119			0.999546		3.41505	TC12255	weakly similar to putative membrane protein {Synechococcus sp. PCC 7942}, partial (6%)				---NA---
TC13651_409		0.999644		0.464383			0.999929		3.41452	TC13651	similar to seven transmembrane helix receptor {Homo sapiens}, partial (5%)				---NA---
TC7868_172		0.997255		0.0538212			0.99971		3.4026	TC7868	similar to mucin 5 {Homo sapiens}, partial (2%)				---NA---
TC11842_243		0.999983		0.216226			0.999783		3.39601	TC11842					---NA---
TC15334_432		0.999758		1.87653			0.995906		3.39233	TC15334	similar to similar to Suppressor of mutant AC40 subunit of RNA polymerase I and III (high serine); Srp40p, partial (2%)				---NA---
TC16162_326		0.994131		1.24402			0.999199		3.38852	TC16162	SJCHGC09102				chromosome 12 open reading frame 44
TC15608_354		0.986206		1.839			0.999548		3.3857	TC15608	ENSANGP00000020490 [Anopheles gambiae str. PEST]				calmodulin-binding protein related to a rab3 gdp gtp exchange protein cg12737-isoform a
TC17995_214		0.999299		0.159891			0.962492		3.38467	TC17995	similar to unknown {Gallus gallus}, partial (1%)				---NA---
TC17657_741		0.999922		1.45951			1		3.37409	TC17657	weakly similar to Similar to RIKEN cDNA 2410018G23 gene {Homo sapiens}, partial (75%)				tm2 domain containing 2
TC16535_621		0.995567		1.20013			1		3.37407	TC16535	70 000 mol wt antigen-hsp70 homologue (619 AA) {Schistosoma mansoni}, partial (2%) / conserved hypothetical protein [Plasmodium chabaudi]				---NA---
TC9286_595		0.998578		0.595396			0.995275		3.36911	TC9286	similar to Similar to RIKEN cDNA C430040P13 gene {Danio rerio}, partial (6%) / SJCHGC04767				apurinic apyrimidinic endonuclease 2
TC13229_124		0.997361		0.42611			0.999119		3.36647	TC13229					reverse transcriptase sr3-right
TC16290_268		0.999887		1.14443			0.999073		3.3582	TC16290					---NA---
TC17895_649		0.999992		1.15881			0.999956		3.35792	TC17895	similar to natural resistance-associated macrophage protein 2 {Rattus norvegicus}, partial (21%)				divalent metal transporter
TC14202_1295		0.999337		1.12426			0.99707		3.35457	TC14202					-
TC14359_974		0.999697		0.777329			0.994618		3.34984	TC14359	similar to unnamed protein product {Homo sapiens}, partial (10%) / H+-transporting two-sector ATPase, gamma subunit [Rhodopseudomonas palustris BisA53]				---NA---
TC18509_228		0.976385		0.965867			0.995405		3.34943	TC18509	weakly similar to Tyrosine-protein kinase SPK-1 (EC 2.7.1.112). [Planarian], partial (17%) / stage-specific protein SPO-1 [Schistosoma mansoni] gb|AAC36363.1|				rous sarcoma oncogene
TC10267_91		0.996575		1.54542			0.998009		3.34524	TC10267	hypothetical protein PF14_0719 [Plasmodium falciparum 3D7]				---NA---
TC7348_705		0.996702		0.48103			0.99962		3.34328	TC7348	similar to This is the longest open reading frame of the sequence that starts with Met {Schistosoma mansoni}, partial (26%) / hypothetical protein SH2344 [Staphylococcus haemolyticus JCSC1435]				---NA---
TC11947_915		0.999803		2.00964			0.999986		3.34147	TC11947					small nuclear rna activatingpolypeptide43kda
TC14442_362		0.999515		1.81745			0.997697		3.34122	TC14442	weakly similar to AT22957p {Drosophila melanogaster}, partial (30%) / AT22957p [Drosophila melanogaster] gb|AAF55205.1|				elav-like 2 (hu antigen b)
TC16931_302		0.9993		2.06924			0.999306		3.33927	TC16931	conserved hypothetical protein [Plasmodium chabaudi]				---NA---
TC11407_844		0.999649		1.98802			0.997634		3.33867	TC11407					gemin 6
Contig7092_728		0.99625		0.920567			0.999202		3.33389	Contig7092	Mus musculus chromosome 3 clone RP23-184N6, complete sequence / SJCHGC05841				atg4b protein
TC11842_175		0.99906		0.392177			0.999791		3.33285	TC11842					---NA---
TC15987_364		0.997877		1.45491			0.998889		3.33231	TC15987	homologue to hypothetical protein APE1088 - Aeropyrum pernix (strain K1), partial (7%) / hypothetical protein, conserved [Trypanosoma brucei] ref|XP_826363.1|				sirtuin 1
TC16318_386		0.556895		0.330829			0.999543		3.33078	TC16318	weakly similar to polyprotein {Schistosoma japonicum}, partial (2%)				---NA---
TC13702_20		0.999127		2.30127			0.992971		3.32414	TC13702	weakly similar to eukaryote initiation factor 2 beta {Gallus gallus}, partial (14%) / SJCHGC06204				eukaryotic translation initiation factorsubunit 238kda
TC7881_454		0.999048		1.37119			0.999995		3.32259	TC7881					---NA---
TC10848_701		0.999555		1.50375			0.999568		3.32075	TC10848	weakly similar to Ribosomal protein S6 kinase alpha 1 (EC 2.7.1.-) (S6K-alpha 1), partial (20%) / SJCHGC05738				ribosomal protein s6polypeptide 2
TC15271_165		0.998674		1.5378			0.991258		3.31821	TC15271	similar to ribosomal protein S18 {Cherax destructor}, partial (64%)				ribosomal protein s18
TC11256_878		0.997127		2.16045			1		3.3173	TC11256	weakly similar to Similar to transcriptional regulator protein {Danio rerio}, partial (23%) / SJCHGC08953				sap30 binding protein
TC18752_150		0.998457		1.03004			0.997042		3.31706	TC18752	pfAARP2 protein, putative [Plasmodium berghei]				---NA---
TC13345_427		0.996657		1.51853			0.999739		3.31442	TC13345	similar to open reading frame (196 AA) {Mus musculus}, partial (7%)				---NA---
TC14727_995		0.996871		1.71635			0.998915		3.31223	TC14727	weakly similar to synaptojanin 2 {Homo sapiens}, partial (10%) / ENSANGP00000013951 [Anopheles gambiae str. PEST]				synaptojanin 1
TC17260_519		0.99976		2.04203			0.999993		3.31184	TC17260	predicted protein [Neurospora crassa] gb|EAA32846.1|				---NA---
TC9501_404		0.996864		0.801442			0.995173		3.30855	TC9501	serine/threonine kinase [Nostoc sp. PCC 7120]				---NA---
TC6957_310		0.987649		4.76251			0.967596		3.30721	TC6957					tpa: endonuclease-reverse transcriptase
TC14044_240		0.996852		0.210461			0.998591		3.30413	TC14044	similar to hypothetical protein {Dictyostelium discoideum}, partial (34%)				---NA---
TC9525_321		0.998266		1.46222			0.999203		3.30335	TC9525					---NA---
TC14121_300		0.999478		1.88556			0.998485		3.2994	TC14121					huntingtin
TC16786_496		0.999982		1.37115			0.999161		3.29384	TC16786					---NA---
TC15339_609		0.97741		1.80803			0.99679		3.29274	TC15339					ribosomal rna processing 15 homolog
TC11741_289		0.998822		2.1084			0.999949		3.2881	TC11741	similar to synaptojanin UNC-26A {Caenorhabditis elegans}, partial (1%)				---NA---
TC15519_742		0.996394		1.7947			0.999461		3.28752	TC15519					es2 protein
TC8656_270		0.996938		2.25052			0.99992		3.28635	TC8656					sjchgc08115 protein [Schistosoma japonicum], hypothetical protein
TC17246_989		0.999497		2.09642			0.999991		3.28265	TC17246	putative protein [Arabidopsis thaliana]				ppn_dromepapilin precursor
TC18444_926		0.99851		1.79378			0.999985		3.2759	TC18444	olfactory receptor Olfr670 [Mus musculus]				---NA---
TC9832_158		0.991916		3.79951			0.999951		3.27308	TC9832	similar to cell surface protein precursor {Lactobacillus plantarum WCFS1}, partial (2%) / LD27182p [Drosophila melanogaster] gb|AAF55023.1|				---NA---
TC8708_527		0.973752		0.055656			0.998601		3.27247	TC8708	CG8780-PA [Drosophila melanogaster]				---NA---
TC16321_390		0.997998		1.59364			0.999236		3.27207	TC16321	similar to reverse transcriptase {synthetic construct}, partial (1%) / hypothetical protein [Plasmodium falciparum 3D7]				---NA---
TC12652_542		0.99971		2.10873			0.995536		3.26775	TC12652	similar to MLL {Takifugu rubripes}, partial (0%) / GGDEF [Arthrobacter sp. FB24]				---NA---
TC14044_283		0.998783		0.349944			0.998993		3.26605	TC14044	similar to hypothetical protein {Dictyostelium discoideum}, partial (34%)				---NA---
TC16841_99		0.997365		1.18792			0.982997		3.26347	TC16841	hypothetical protein [Arabidopsis thaliana]				---NA---
Contig4384_623		0.998956		2.25521			0.999977		3.259	Contig4384	Homo sapiens chromosome 10 clone RP11-335G23, complete sequence / SJCHGC04054				novel protein
TC17013_655		0.995047		2.23986			0.999577		3.25653	TC17013					fragile x mental retardation 1
TC14959_318		0.99951		2.11121			0.990507		3.25148	TC14959	weakly similar to pre-mRNA splicing factor {Heterodera glycines}, partial (14%) / SJCHGC09311				cell division cycle 40 homolog
TC10400_203		0.999509		0.528729			0.996454		3.25079	TC10400					tpa: endonuclease-reverse transcriptase
TC17744_674		0.999543		1.29482			0.999234		3.25065	TC17744					membrane-associated dhhc5 zinc finger protein
TC16675_108		0.999839		0.132022			0.997133		3.24898	TC16675	similar to unnamed protein product {Homo sapiens}, partial (9%) / putative hemagglutinin protein [Listonella pelagia phage phiHSIC]				---NA---
TC9814_909		0.999633		1.23115			0.996962		3.24739	TC9814					---NA---
TC7280_529		0.999996		1.09775			0.993816		3.24682	TC7280					endonuclease-reverse transcriptase
TC10459_523		0.999409		2.09019			0.982165		3.24399	TC10459					---NA---
TC10788_1268		0.997153		2.12007			0.999624		3.24389	TC10788					cofactor required for sp1 transcriptionalsubunit70kda
TC15641_434		0.997814		2.23683			0.995121		3.23681	TC15641	SJCHGC07973				sjchgc07973 protein [Schistosoma japonicum], hypothetical protein, putative transmebrane protein
TC16647_756		0.999216		0.234191			0.999981		3.23507	TC16647	homologue to unnamed protein product {Homo sapiens}, partial (8%)				---NA---
Contig8809_1157		0.996927		1.72662			0.996845		3.23479	Contig8809	Schistosoma japonicum clone ZZD1140 mRNA sequence / SJCHGC09076				sjchgc09076 protein [Schistosoma japonicum], hypothetical protein
TC9672_197		0.99997		2.40633			0.997353		3.23189	TC9672	similar to U1 small nuclear ribonucleoprotein 70 kDa (U1 snRNP 70 kDa) (snRNP70) (U1-70K). [Human], partial (13%) / SJCHGC02307				u1 small nuclear ribonucleoprotein 70 kd
TC14342_465		0.999964		1.58742			0.999931		3.22884	TC14342	SJCHGC08025				loc398666 protein
TC17885_429		0.996618		1.4056			0.99788		3.22848	TC17885	FiBrilliN homolog family member (fbn-1) [Caenorhabditis elegans]				---NA---
TC8849_392		0.99539		2.14447			0.999491		3.2283	TC8849	similar to putative glucoamylase I (alpha-1 4-glucan glucosidase) extracellular starch-degrading enzyme; by, partial (2%)				---NA---
TC16819_859		0.999724		0.597438			0.996257		3.22777	TC16819					endonuclease-reverse transcriptase
TC9229_540		0.999988		1.2916			0.999703		3.22646	TC9229	weakly similar to Similar to Fibronectin 1 {Mus musculus}, partial (2%) / epididymal secretory protein (E12a) [Canis familiaris]				epididymal sperm binding protein 1
TC13647_1011		0.997931		0.137766			0.996846		3.22579	TC13647	similar to TEB4 protein {Homo sapiens}, partial (3%)				---NA---
TC14342_485		0.999977		1.57882			0.999996		3.22562	TC14342	SJCHGC08025				loc398666 protein
TC15019_356		0.999955		0.317887			0.999875		3.21956	TC15019					reverse transcriptase sr3-right
TC16426_250		0.996864		1.95441			0.999745		3.21898	TC16426	serine/threonine protein kinase [Blastopirellula marina DSM 3645]				---NA---
TC15660_427		0.999517		1.32476			0.999619		3.20985	TC15660	Haemagluttinin motif:Hep_Hag [Burkholderia vietnamiensis G4]				---NA---
TC11583_676		0.999983		2.18814			0.997142		3.20809	TC11583	similar to Similar to RAN binding protein 7 {Xenopus laevis}, partial (8%)				mgc52556 protein
TC7184_553		0.999326		0.434881			0.999764		3.20508	TC7184	conserved repeat domain protein [Bacillus cereus E33L]				---NA---
Contig6657_739		0.999257		1.42384			0.995664		3.20388	Contig6657	Homo sapiens chromosome 10 clone RP11-406H21, complete sequence / SJCHGC05293				sjchgc05293 protein [Schistosoma japonicum], hypothetical protein containing Zn-finger, C2H2 type domaincontaining Zn-finger, C2H2 type domain
Contig3431_223		0.990846		2.55901			0.998857		3.20052	Contig3431	Homo sapiens chromosome , clone RP11-146P2, complete sequence / SJCHGC03613				sjchgc03613 protein [Schistosoma japonicum], hypothetical protein
TC12225_377		0.997825		0.271132			0.995166		3.19759	TC12225					---NA---
TC10651_329		0.998232		0.0511896			0.995869		3.19561	TC10651	SJCHGC03199				sjchgc03199 protein [Schistosoma japonicum], similar to lipopolysaccharide-induced TNF factor(Gallus gallus)
TC18894_247		1		1.4031			0.998476		3.19252	TC18894	SJCHGC02262				sjchgc02262 protein [Schistosoma japonicum], similar to zgc:77306(Danio rerio)
TC17191_71		0.998848		3.0312			0.999985		3.19094	TC17191	weakly similar to RE27904p {Drosophila melanogaster}, partial (75%) / SJCHGC02042				ribosome-associated membrane protein
TC14783_159		0.996501		3.08087			0.999596		3.18597	TC14783	weakly similar to Hypothetical protein M01E11.7a {Caenorhabditis elegans}, partial (4%) / SJCHGC06039				tensin-like sh2 domain containing 1
TC16677_655		0.999077		0.158345			0.998688		3.18448	TC16677	homologue to zinc finger protein {Balearica pavonina regulorum}, partial (5%)				---NA---
TC13993_310		0.997126		1.25274			0.999145		3.18435	TC13993	6-aminohexanoate-dimer hydrolase [Bacillus cereus ATCC 14579]				---NA---
TC7606_1535		0.999892		1.2668			0.998382		3.18415	TC7606	weakly similar to LD30575p {Drosophila melanogaster}, partial (13%) / SJCHGC04426				hepatocyte growth factor-regulated tyrosine kinase substrate
TC13425_525		0.999771		2.24404			0.997829		3.18368	TC13425	weakly similar to Hypothetical protein T08H4.3b {Caenorhabditis elegans}, partial (39%) / ENSANGP00000003642 [Anopheles gambiae str. PEST]				ga repeat bindingalpha
TC18547_755		0.976933		1.5355			0.993226		3.18136	TC18547	similar to VP4 {Rhesus rotavirus}, partial (1%) / SJCHGC08324				---NA---
TC10771_602		0.997131		0.480832			0.999971		3.18066	TC10771	similar to hypothetical protein {Dictyostelium discoideum}, partial (22%) / SJCHGC00268				---NA---
TC10855_1485		0.981819		1.74939			0.998558		3.17703	TC10855	similar to UNKNOWN PROTEIN {Lactococcus lactis subsp. lactis}, partial (3%) / SJCHGC09346				sjchgc09346 protein [Schistosoma japonicum], similar to BAC03887-unnamed protein product(Homo sapiens)
TC12614_474		0.999678		0.25191			0.999581		3.1768	TC12614					protein
TC17016_208		0.996388		1.6143			0.989207		3.17172	TC17016	stathmin-like protein {Schistosoma mansoni}, complete				af109181_1spo-1 protein
TC10993_705		0.993447		1.38468			0.999631		3.16882	TC10993	SJCHGC03464				sjchgc03464 protein [Schistosoma japonicum], hypothetical protein containing Phosphopantetheine attachment site domaincontaining Phosphopantetheine attachment site domain
TC10589_757		0.998893		0.425417			0.99996		3.16768	TC10589					---NA---
TC19591_497		0.999447		1.76913			0.996847		3.15665	TC19591					---NA---
TC13547_1432		0.999119		0.174296			0.998613		3.15338	TC13547	similar to hypothetical protein {Plasmodium falciparum 3D7}, partial (0%) / eIF4G eukaryotic initiation factor 4, Nic domain containing protein[Cryptosporidium parvum]				---NA---
TC13647_925		0.9986		0.062298			0.998563		3.14795	TC13647	similar to TEB4 protein {Homo sapiens}, partial (3%)				---NA---
TC11681_364		0.999996		1.27243			0.998286		3.14629	TC11681	similar to similar to GenBank Accession Number U91941 tegumental protein Sm20 {Schistosoma japonicum}, partial (12%) / SJCHGC08815				tegumental proteinkda
TC15491_418		0.997281		1.55126			0.996347		3.14192	TC15491	similar to nucleotide exchange factor RasGEF G {Dictyostelium discoideum}, partial (2%)				---NA---
TC18744_683		0.994781		0.30246			0.999421		3.14098	TC18744					---NA---
TC9882_811		0.990238		1.25802			1		3.14057	TC9882	homologue to retinitis pigmentosa GTPase regulator {Canis familiaris}, partial (2%) / SJCHGC05970				sjchgc05970 protein [Schistosoma japonicum], hypothetical protein
TC6900_454		0.98876		0.890189			0.954783		3.14049	TC6900	homologue to phosphatidylinositol phosphate kinase 6 {Dictyostelium discoideum}, partial (1%) / hypothetical protein gbs1338 [Streptococcus agalactiae NEM316]				---NA---
TC7868_258		0.998687		0.0427408			0.99828		3.13788	TC7868	similar to mucin 5 {Homo sapiens}, partial (2%)				---NA---
TC11705_121		0.999625		1.48314			0.997278		3.13265	TC11705					tpa: gag-pol polyprotein
Contig4115_678		0.999448		1.62929			0.999984		3.1311	Contig4115	Enterococcus faecalis V583, section 9 of 11 of the complete genome / SJCHGC04682				riken cdna 1200014j11 gene
TC17367_503		0.999945		1.23356			0.998685		3.12957	TC17367	SJCHGC04970				transmembrane emp24 protein transport domain containing 7
TC9817_551		0.992813		1.0797			0.995136		3.12655	TC9817					endonuclease-reverse transcriptase
TC10355_377		0.999974		0.564103			0.999992		3.12253	TC10355	homologue to hypothetical protein {Methanosarcina mazei Goe1}, partial (12%)				---NA---
Contig6622_1048		0.997895		1.50982			0.999986		3.12152	Contig6622	Amaranthus tricolor COPROX mRNA for coproporphyrinogen oxidase, partial cds / SJCHGC00935				coproporphyrinogen oxidase
TC11643_632		0.996602		2.15641			0.999392		3.11964	TC11643	similar to vitellogenin {Anolis pulchellus}, partial (17%) / hypothetical protein DDB0186746 [Dictyostelium discoideum]				---NA---
TC8234_417		0.976518		1.40947			0.999903		3.11597	TC8234	SJCHGC08883				sjchgc08883 protein [Schistosoma japonicum], hypothetical protein
TC12081_415		0.999988		1.82731			0.999991		3.11417	TC12081					---NA---
TC13822_1011		0.999962		1.61763			0.999709		3.11224	TC13822	weakly similar to hypothetical protein~similar to Arabidopsis thaliana chromosome 1 F14J9.11, partial (11%) / SJCHGC03781				haploid germ cell-specific nuclear protein kinase
TC17901_659		0.993142		1.30567			0.997697		3.11172	TC17901					---NA---
Contig7247_280		0.999973		1.2292			0.99733		3.10896	Contig7247	Homo sapiens, clone RP11-44O2, complete sequence / SJCHGC06377				lsm4u6 small nuclear rna associated
TC18512_107		0.987111		2.07434			0.996564		3.10802	TC18512	similar to pumilio {Xenopus laevis}, partial (9%)				pumilio 1
TC11823_469		0.999851		1.56159			0.975187		3.09888	TC11823	similar to Splicing factor 3B subunit 4 (Spliceosome associated protein 49) (SAP 49) (SF3b50), partial (41%)				splicing factorsubunit 4
TC13185_452		0.999998		2.12701			0.99879		3.09393	TC13185					---NA---
TC17094_408		0.996048		1.71521			0.999465		3.09222	TC17094	weakly similar to GM01605p {Drosophila melanogaster}, partial (44%) / SJCHGC09609				acyltransferase like 2
TC7541_436		0.999962		2.69325			0.998824		3.09101	TC7541	similar to CDC28-cdc2-like kinase associating arginine-serine cyclophilin - human, partial (3%) / SJCHGC09470				rna binding motif protein 23 isoform 3
Contig4907_694		0.999981		0.911589			0.999996		3.08998	Contig4907	Schistosoma japonicum clone ZZZ249 mRNA sequence / SJCHGC04334				sjchgc04334 protein [Schistosoma japonicum], similar to AAP06378-hypothetical protein(Schistosoma japonicum)
Contig8175_708		0.998667		10.9165			0.999999		3.0895	Contig8175	Xenopus laevis protein phosphatase 1-gamma 1 mRNA, complete cds / SJCHGC06059				protein phosphatasecatalyticalpha isoform
TC10424_1263		0.993331		0.16446			0.995781		3.08365	TC10424	homologue to A.1.12-9 antigen {Schistosoma mansoni}, partial (23%) / SJCHGC06360				signal recognition particle receptor alpha subunit
Contig6147_270		0.999431		1.45644			0.999455		3.08182	Contig6147	Schistosoma japonicum clone ZZD732 mRNA sequence / SJCHGC06742				sjchgc06742 protein>gb|AAP06367.1| hypothetical protein [Schistosoma japonicum]
TC8478_1319		0.999865		1.27656			0.999996		3.07638	TC8478	weakly similar to Unknown (protein for IMAGE:4930390) {Xenopus laevis}, partial (45%)				atp-bindingsub-family fmember 3
TC11307_980		0.999958		1.72583			0.999726		3.07601	TC11307	similar to SCO-spondin {Mus musculus}, partial (0%)				adamts-like 2
TC12255_674		0.999779		1.41054			0.999854		3.07231	TC12255	weakly similar to putative membrane protein {Synechococcus sp. PCC 7942}, partial (6%)				---NA---
TC7705_336		0.998845		1.97073			0.995937		3.07058	TC7705	SJCHGC05559				leucine rich repeat containing 47
TC16457_448		0.997838		0.0565828			0.999358		3.06936	TC16457					protein
TC7075_1600		0.999739		0.267736			0.99919		3.06766	TC7075	unnamed protein product [Candida glabrata]				---NA---
TC13185_406		0.997975		2.12403			0.999927		3.06634	TC13185					---NA---
TC19082_288		0.998673		2.05282			0.996148		3.06134	TC19082					zinc finger protein
TC10592_53		0.999718		0.736695			0.999694		3.05918	TC10592					---NA---
TC9193_333		0.999975		1.8776			0.99928		3.05889	TC9193	similar to unnamed protein product {Mus musculus}, partial (15%) / SJCHGC04623				dynamin 2
TC9269_538		0.986005		1.75789			0.998972		3.05713	TC9269	similar to DNA topoisomerase III alpha (EC 5.99.1.2). [Human], partial (12%)				topoisomeraseiii alpha
Contig3638_671		0.991741		1.11811			0.951692		3.05599	Contig3638	Schistosoma mansoni G protein beta suref BUnit-like proteintrans-spliced mRNA, complete cds / SJCHGC05501				exosome component 3
TC19018_130		0.988619		2.80297			0.985263		3.05484	TC19018					---NA---
TC11414_647		0.999321		0.870901			0.999445		3.04968	TC11414	homologue to unnamed protein product {Homo sapiens}, partial (3%) / translation elongation factor P [Neorickettsia sennetsu str. Miyayama]				---NA---
TC16266_153		0.995884		1.42264			0.996833		3.04872	TC16266					---NA---
TC19432_362		0.991972		0.416064			0.993232		3.04837	TC19432	Myb-like transcription factor-like [Oryza sativa (japonica cultivar-group)]				---NA---
TC16653_1057		0.997637		1.186			0.998856		3.04823	TC16653	similar to large Forked protein {Drosophila melanogaster}, partial (1%) / hypothetical protein DDB0188089 [Dictyostelium discoideum]				---NA---
TC19196_244		0.98886		1.20026			0.997876		3.04818	TC19196	weakly similar to cbp146 {Mus musculus}, partial (15%)				bromodomain adjacent to zinc finger1a
TC7348_645		0.999963		0.385403			0.99815		3.0463	TC7348	similar to This is the longest open reading frame of the sequence that starts with Met {Schistosoma mansoni}, partial (26%) / hypothetical protein SH2344 [Staphylococcus haemolyticus JCSC1435]				---NA---
TC9296_785		0.985966		1.18731			0.999989		3.04043	TC9296	hypothetical protein EF2179 [Enterococcus faecalis V583]				---NA---
TC13136_298		0.991001		1.29142			0.99968		3.04039	TC13136	SJCHGC05485				sjchgc05485 protein [Schistosoma japonicum], similar to KIAA0090 protein(Homo sapiens)
TC12652_499		0.999993		2.64842			0.998904		3.03749	TC12652	similar to MLL {Takifugu rubripes}, partial (0%) / GGDEF [Arthrobacter sp. FB24]				---NA---
TC7665_1884		0.995522		1.89931			0.993811		3.03744	TC7665	similar to putative glucoamylase I (alpha-1 4-glucan glucosidase) extracellular starch-degrading enzyme; by, partial (3%) / SJCHGC08356				sjchgc08356 protein [Schistosoma japonicum], hypothetical protein containing TonB box, N-terminal domaincontaining TonB box, N-terminal domain
TC18234_302		0.999833		0.782447			0.999623		3.03741	TC18234	homologue to KIAA0390 {Homo sapiens}, partial (0%) / SJCHGC03699				sjchgc03699 protein [Schistosoma japonicum], hypothetical protein
TC15582_640		0.995933		1.7799			0.997409		3.03661	TC15582					---NA---
TC15626_201		0.999989		0.0224184			0.999553		3.03526	TC15626					---NA---
TC8871_326		0.999599		1.2379			0.999481		3.03418	TC8871					---NA---
TC13859_561		0.986472		1.93112			0.993314		3.03351	TC13859	weakly similar to CG1915-PC {Drosophila melanogaster}, partial (0%) / SJCHGC03419				-
TC12382_256		0.996515		2.39113			0.991208		3.03295	TC12382	similar to similar to GenBank Accession Number AE003544 CG11658 gene product in Drosophila melanogaster, partial (48%)				f-box only protein 32
TC15117_646		0.998018		1.72062			0.998324		3.0328	TC15117	similar to hypothetical protein {Macaca fascicularis}, partial (13%) / SJCHGC03937				protein phosphataseregulatory subunitdelta isoform
TC18426_594		0.999534		1.64298			0.999835		3.03088	TC18426	weakly similar to serine-threonine kinase 38 like {Homo sapiens}, partial (33%) / SJCHGC04903				serine threonine kinase 38 like
Contig696_453		0.989256		3.36625			0.999371		3.03002	Contig696	Salmo salar clone BHMS180 microsatellite sequence / conserved hypothetical protein [Plasmodium chabaudi]				---NA---
TC11711_477		0.999971		1.26667			0.999458		3.02976	TC11711	similar to ORF YOR171c {Saccharomyces cerevisiae}, partial (2%)				sphingosine kinase 1
TC11321_378		0.997567		1.61466			0.998738		3.02668	TC11321	similar to hypothetical protein {Dictyostelium discoideum}, partial (1%)				---NA---
TC9956_287		0.996748		2.39609			0.999241		3.02522	TC9956	homologue to hypothetical protein {Plasmodium falciparum 3D7}, partial (0%)				---NA---
TC11846_856		0.998361		1.06919			0.998699		3.02487	TC11846	weakly similar to hypothetical protein R11A8.2 - Caenorhabditis elegans, partial (4%)				g patch domain and kow motifs
TC15658_134		0.995205		2.23197			0.997323		3.02436	TC15658	LP05645p {Drosophila melanogaster}, partial (1%)				---NA---
TC16841_139		0.997753		1.14185			0.967676		3.02335	TC16841	hypothetical protein [Arabidopsis thaliana]				---NA---
TC19537_754		0.999771		1.78959			0.998757		3.02077	TC19537					---NA---
TC7572_397		0.990825		1.54994			0.996439		3.0207	TC7572	SJCHGC07760				sjchgc07760 protein [Schistosoma japonicum], hypothetical protein
TC10361_1802		0.998392		0.221988			0.996062		3.01916	TC10361	similar to Dictyostelium discoideum (Slime mold). Adenylyl cyclase, partial (1%)				---NA---
Contig8002_1383		0.99995		0.717835			0.994774		3.01359	Contig8002	Caenorhabditis briggsae cosmid G47N22, complete sequence / SJCHGC06350				ptc7 protein phosphatase homolog
Contig6416_651		0.999302		2.48659			0.999748		3.01318	Contig6416	Mus musculus dynactin 4, mRNA (cDNA clone IMAGE:3499756), partial cds / SJCHGC06478				dynactin 4
Contig5916_260		0.998963		1.38834			0.999085		3.01223	Contig5916	Homo sapiens chromosome 5 clone RP11-124B7, complete sequence / hypothetical protein [Plasmodium falciparum 3D7]				---NA---
TC12343_635		0.995863		2.11428			0.998692		3.01222	TC12343	weakly similar to tail-specific protease {Xanthomonas axonopodis pv. citri str. 306}, partial (3%) / InaD-like protein (INADL) [Homo sapiens] emb|CAI22263.1|				channel-interacting pdz domain protein
TC16774_499		0.999956		1.38149			0.997673		3.01177	TC16774	weakly similar to Histone H1-gamma late. [Purple sea urchin], partial (33%)				histone h1
TC16653_1097		0.999589		1.34918			0.999262		3.0113	TC16653	similar to large Forked protein {Drosophila melanogaster}, partial (1%) / hypothetical protein DDB0188089 [Dictyostelium discoideum]				---NA---
TC10867_1332		0.999371		1.66773			0.99725		3.01108	TC10867	similar to EPD2 protein precursor (Essential for pseudohyphal development 2). [Yeast], partial (3%) / SJCHGC08246				cyclin g2
TC16098_848		0.999158		0.150678			0.999974		3.00939	TC16098					---NA---
TC18470_641		0.999642		1.60959			0.996414		3.00919	TC18470	weakly similar to 77 kDa echinoderm microtubule-associated protein (Fragment). [Sea urchin], partial (17%)				echinoderm microtubule associated protein like 1
TC11711_411		0.999434		1.2755			0.999495		3.00823	TC11711	similar to ORF YOR171c {Saccharomyces cerevisiae}, partial (2%)				sphingosine kinase 1
TC10366_2398		0.998639		2.12257			0.998086		3.00781	TC10366	weakly similar to hypothetical protein {Schistosoma japonicum}, complete / SJCHGC09374				lim domain-containing protein
TC7973_990		0.995978		1.11078			0.996984		3.00721	TC7973	hypothetical protein Tb10.70.2820 [Trypanosoma brucei]				---NA---
TC7260_61		0.999985		1.72263			0.993056		3.0056	TC7260	SJCHGC05943				---NA---
TC6970_201		0.99994		0.195099			0.998195		3.00123	TC6970	similar to gene_id:K1F13.14~pir T08412~similar to unknown protein {Arabidopsis thaliana}, partial (4%)				---NA---
TC18037_387		0.995751		1.32158			0.95371		3.00089	TC18037	homologue to probable Na+-H+ antiporter - Deinococcus radiodurans (strain R1), partial (3%) / SJCHGC09400				---NA---
TC18039_366		0.999641		1.75704			0.989528		2.99824	TC18039	similar to CG7058-PA {Drosophila melanogaster}, partial (1%) / SJCHGC04061				sjchgc04061 protein [Schistosoma japonicum], hypothetical protein
TC16330_340		0.991725		0.418176			0.99898		2.99763	TC16330	similar to a312aR {Paramecium bursaria Chlorella virus 1}, partial (25%)				---NA---
TC7012_566		0.996081		1.34626			0.997646		2.99476	TC7012	Ld-odv-e27 [Lymantria dispar nucleopolyhedrovirus]				---NA---
TC13028_234		0.992681		1.9432			0.992912		2.99448	TC13028	similar to similar to Plasmodium falciparum (isolate 3D7). Hypothetical protein {Dictyostelium discoideum}, partial (3%) / SJCHGC05373				sjchgc05373 protein [Schistosoma japonicum], hypothetical protein
TC14728_551		0.999549		1.64827			0.997395		2.99238	TC14728	SJCHGC09325				sjchgc09325 protein [Schistosoma japonicum], similar to CG31332-PB(Drosophila melanogaster)
TC8184_877		0.989142		0.301504			0.995832		2.992	TC8184	weakly similar to Cullin homolog 3 (CUL-3). [Human], partial (30%) / SJCHGC07208				cullin 3
TC11369_944		0.992096		2.33802			0.983388		2.99184	TC11369	weakly similar to signal recognition particle 68K protein - dog, partial (12%) / SJCHGC01039				signal recognition particle 68
TC7599_2785		0.997919		1.50128			0.997915		2.99055	TC7599	glucose transport protein SGTP1 - fluke (Schistosoma mansoni), complete				solute carrier family 2 (facilitated glucose transporter)member 1
TC14887_657		0.999541		1.43618			0.999844		2.98789	TC14887	similar to hypothetical protein ECs4459 [imported] - Escherichia coli (strain O157:H7 substrain RIMD 0509952), partial (2%) / hypothetical phosphoribosylaminoimidazole carboxylase ATPase subunit [Sulfolobus tokodaii str. 7]				---NA---
Contig4106_589		0.99795		1.92119			0.999513		2.98648	Contig4106	Homo sapiens chromosome 06 clone RP11-70I3, complete sequence / SJCHGC05632				dnajc2-prov protein
TC8755_356		0.999542		0.0713444			0.998046		2.98505	TC8755					endonuclease-reverse transcriptase
TC8064_607		0.999967		0.0811507			0.99998		2.98485	TC8064					---NA---
Contig7307_555		0.999968		2.32002			0.99898		2.98472	Contig7307	Schistosoma mansoni histamine-responsive G-protein coupledreceptor (GPCR) mRNA, complete cds / SJCHGC08924				choline dehydrogenase
Contig4669_630		0.999163		1.94682			0.998907		2.98418	Contig4669	S.cerevisiae chromosome II reading frame ORF YBR020w / SJCHGC04000				galactokinase 2
TC7346_492		0.999906		0.816955			0.999305		2.98413	TC7346	similar to platelet-derived growth factor C {Mus musculus}, partial (4%) / SJCHGC06920				sjchgc06920 protein [Schistosoma japonicum], similar to LTR retrotransposable element~partially supported by GENSCAN(Oryzias latipes)
TC15543_884		0.997272		0.130183			0.9969		2.98334	TC15543	reverse transcriptase {Schistosoma mansoni}, complete				endonuclease-reverse transcriptase
TC8872_326		0.999793		1.57605			0.999699		2.98187	TC8872					---NA---
TC8469_435		0.996009		1.87146			0.999753		2.9801	TC8469	hypothetical protein CAGL0A01199g [Candida glabrata CBS138]				nucleolar protein nop58
TC18380_487		0.999934		0.491797			0.999866		2.97905	TC18380					clip-associating protein 2
TC11186_664		0.998949		1.2878			0.991818		2.97875	TC11186	similar to similar to GenBank Accession Number AF015308 nucleolar protein in Homo sapiens, partial (13%) / SJCHGC02622				sjchgc02622 protein [Schistosoma japonicum], similar to ENSANGP00000017863(Anopheles gambiae)
TC7623_484		0.986642		1.32885			0.998229		2.97813	TC7623	homologue to hypothetical protein {Plasmodium falciparum 3D7}, partial (13%) / SJCHGC04837				polypeptide n-acetylgalactosaminyltransferase 17
TC11012_280		0.99634		0.294335			0.997689		2.97395	TC11012					---NA---
TC17086_1		0.999903		0.317091			0.999683		2.97166	TC17086	SJCHGC02961				sjchgc02961 protein [Schistosoma japonicum], similar to Hypothetical protein CBG21915(Caenorhabditis briggsae)
TC8708_487		0.997248		0.0245357			0.997564		2.97142	TC8708	CG8780-PA [Drosophila melanogaster]				---NA---
TC9617_591		0.99994		1.81319			0.999719		2.97108	TC9617					tpa: gag-pol polyprotein
TC15053_243		0.994799		1.3731			0.999963		2.96976	TC15053	ENSANGP00000019188 [Anopheles gambiae str. PEST]				---NA---
TC18601_480		0.999524		0.72379			0.995181		2.96885	TC18601	SJCHGC02649				tpa: gag-pol polyprotein
TC15719_972		0.995027		0.755488			0.988181		2.96746	TC15719	similar to F16F4.1 protein - Arabidopsis thaliana, partial (7%)				---NA---
TC9524_209		0.999505		1.3651			0.998592		2.965	TC9524	similar to Enhancer of zeste homolog 2 (ENX-1). [Human], partial (3%)				enhancer of zeste homolog 2 isoform 2
TC8786_865		0.993981		2.09902			0.996086		2.96495	TC8786	SJCHGC06901				co-chaperone proteinmitochondrial
TC17305_808		0.99998		1.70982			0.996357		2.96332	TC17305	weakly similar to leucine zipper-EF-hand containing transmembrane protein 1 {Homo sapiens}, partial (10%)				leucine zipper-ef-hand containing transmembrane protein 1
TC11881_931		0.993235		1.51336			0.998004		2.96298	TC11881					---NA---
TC14887_617		0.998167		1.36561			0.997303		2.95683	TC14887	similar to hypothetical protein ECs4459 [imported] - Escherichia coli (strain O157:H7 substrain RIMD 0509952), partial (2%) / hypothetical phosphoribosylaminoimidazole carboxylase ATPase subunit [Sulfolobus tokodaii str. 7]				---NA---
TC16538_736		0.999653		2.00954			0.999027		2.95648	TC16538	homologue to Heat shock 70 kDa homolog protein (HSP70) (Major surface antigen). [Blood fluke], partial (36%)				heat shock 70kda protein 8
TC11415_1		0.996813		0.457036			0.999945		2.95645	TC11415					---NA---
TC7599_2825		0.997841		1.39748			0.998939		2.95367	TC7599	glucose transport protein SGTP1 - fluke (Schistosoma mansoni), complete				solute carrier family 2 (facilitated glucose transporter)member 1
TC15497_241		0.996688		1.78362			0.998322		2.95283	TC15497					---NA---
TC6882_798		0.999888		0.774412			0.998401		2.95178	TC6882	weakly similar to tissue factor pathway inhibitor-2 {Rattus norvegicus}, partial (22%)				alpha-1-microglobulin bikunin
TC13104_288		0.999033		1.94265			0.996488		2.95092	TC13104	similar to hypothetical protein {Plasmodium falciparum 3D7}, partial (5%) / SJCHGC04935				sjchgc04935 protein [Schistosoma japonicum], hypothetical protein
TC11987_1141		0.997131		1.14317			0.998622		2.95075	TC11987	similar to NEDD-4 protein (EC 6.3.2.-) (Fragment). [Human], partial (19%)				neural precursor celldevelopmentally down-regulated 4
TC19674_451		0.997555		1.80678			0.999251		2.94903	TC19674					---NA---
TC14728_611		0.999961		1.58035			0.999999		2.94692	TC14728	SJCHGC09325				sjchgc09325 protein [Schistosoma japonicum], similar to CG31332-PB(Drosophila melanogaster)
TC17958_911		0.998479		0.103335			0.999131		2.94626	TC17958	weakly similar to GH04826p {Drosophila melanogaster}, partial (10%)				g patch domain containing 2
TC14562_924		0.99984		1.29728			0.993761		2.94482	TC14562	weakly similar to CG4835-PA {Drosophila melanogaster}, partial (3%) / hypothetical protein [Plasmodium yoelii yoelii]				---NA---
TC10453_1081		0.997709		1.50321			0.994328		2.94475	TC10453	weakly similar to pol {Schistosoma mansoni}, partial (3%)				endonuclease-reverse transcriptase
TC17125_823		0.999942		1.63993			0.99863		2.94459	TC17125	homologue to ORF {Saccharomyces cerevisiae}, partial (0%) / SJCHGC09475				2h2 type family protein
TC14640_735		0.994987		1.4302			0.998732		2.94281	TC14640	similar to mkpA {Dictyostelium discoideum}, partial (1%) / SJCHGC04689				mgc82133 protein
TC15643_148		0.999706		1.74641			0.999568		2.94252	TC15643	SJCHGC06988				sjchgc06988 protein [Schistosoma japonicum], hypothetical protein
TC15497_201		0.999367		1.4325			0.998605		2.94191	TC15497					---NA---
TC6864_198		0.999953		1.21673			0.998787		2.94147	TC6864	similar to unnamed protein product {Homo sapiens}, partial (7%)				---NA---
TC9814_848		0.997035		1.30222			0.998289		2.94099	TC9814					---NA---
TC11191_474		0.998385		1.59693			0.999476		2.94081	TC11191					---NA---
Contig1228_518		0.999981		0.329812			0.998808		2.9403	Contig1228	Homo sapiens chromosome 18, clone RP11-370A5, complete sequence				sjchgc05284 protein [Schistosoma japonicum], similar to polyprotein(Schistosoma japonicum)
TC13343_451		0.99741		0.153969			0.999549		2.93875	TC13343					pol polyprotein
TC15499_498		0.999901		1.26024			0.995285		2.93699	TC15499	weakly similar to hypothetical protein T24H10.2 {Caenorhabditis elegans}, partial (29%) / SJCHGC04510				sjchgc04510 protein [Schistosoma japonicum], hypothetical protein
TC17007_939		0.999773		1.60116			0.999863		2.93619	TC17007	similar to similar to NM_005731 actin related protein 2-3 complex subunit 2 (34 kD) in Homo sapiens, partial (88%)				actin related protein 2 3 complex subunit 2
TC12525_581		0.988293		1.62607			0.997319		2.93316	TC12525	similar to Dihydrolipoamide succinyltransferase component of 2-oxoglutarate dehydrogenase complex, partial (15%)				dihydrolipoamide s-succinyltransferase (e2 component of 2-oxo-glutarate complex)
TC15553_492		0.999177		1.62811			0.997866		2.92999	TC15553	weakly similar to carbamoyl-phosphate synthetase 2 aspartate transcarbamylase and dihydroorotase {Homo sapiens}, partial (17%)				carbamoyl-phosphate synthetaseaspartateandisoform cra_a
TC7177_429		0.999518		0.180052			0.999985		2.92667	TC7177					---NA---
TC9236_372		0.999208		1.64607			0.999998		2.92468	TC9236	similar to pinin {Bos taurus}, partial (3%)				---NA---
TC15254_389		0.997409		1.45243			0.988168		2.9245	TC15254	weakly similar to CDK-activating kinase assembly factor MAT1 (RING finger protein MAT1) (Menage a trois), partial (34%)				menage a trois 1
TC12905_144		0.997999		1.64683			0.999236		2.92352	TC12905					tpa: endonuclease-reverse transcriptase
TC7125_1080		0.99913		1.81195			0.997427		2.92351	TC7125	homologue to similar to GenBank Accession Number AY044241 glutamine synthetase {Schistosoma japonicum}, partial (12%)				glutamine synthetase2 (glutamate-amonia ligase)
TC14617_484		0.998562		1.25354			0.999169		2.92115	TC14617	hypothetical protein BT2328 [Bacteroides thetaiotaomicron VPI-5482]				---NA---
TC17109_1095		0.996841		0.139816			0.99868		2.91746	TC17109	weakly similar to syndecan-1 {Xenopus laevis}, partial (5%)				---NA---
TC14080_393		0.999445		0.874041			0.996821		2.91585	TC14080	homologue to similar to Plasmodium falciparum (isolate 3D7). 10b antigen putative {Dictyostelium discoideum}, partial (0%) / SJCHGC09160				sjchgc09160 protein [Schistosoma japonicum], hypothetical protein containing Zn-finger, C2H2 type domain
Contig8657_1709		0.999727		2.80094			0.993408		2.91561	Contig8657	Schmidtea mediterranea clone H.2.10h(T3) unknown mRNA sequence / SJCHGC01783				gdp dissociation inhibitor 1
TC19230_261		0.999724		1.49162			0.999775		2.91448	TC19230					---NA---
TC9096_256		0.981766		3.89261			0.999356		2.91435	TC9096					---NA---
TC19591_540		0.997174		1.49968			0.997932		2.91423	TC19591					---NA---
TC7470_713		0.998493		1.19692			0.999997		2.91369	TC7470	SJCHGC00921				sjchgc00921 protein [Schistosoma japonicum], similar to CG7879-PA(Drosophila melanogaster)
TC17026_505		0.991891		2.66649			0.99971		2.91341	TC17026	weakly similar to RNA polymerase II elongation factor ELL (Eleven-nineteen lysine-rich leukemia protein). [Human], partial (4%) / Elongation factor, RNA polymerase II, 2 [Homo sapiens] gb|AAC51232.1|				rna polymerase ii elongation factor ell2
TC18695_408		0.997109		1.96703			0.999364		2.91297	TC18695					tpa: endonuclease-reverse transcriptase
TC7504_142		0.999904		1.77357			0.998073		2.91096	TC7504	similar to trace amine receptor 1 {Macaca mulatta}, partial (4%) / SJCHGC09489				subfamilymember 3
TC17619_1128		0.991341		2.15999			0.999821		2.91073	TC17619	similar to AT5g17790-MVA3_140 {Arabidopsis thaliana}, partial (1%) / SJCHGC08932				rna binding motif protein 5
TC18983_358		0.993939		1.94236			0.997575		2.91044	TC18983					smg-6nonsense mediated mrna decay factor
TC11414_607		0.996637		0.415833			0.99683		2.90692	TC11414	homologue to unnamed protein product {Homo sapiens}, partial (3%) / translation elongation factor P [Neorickettsia sennetsu str. Miyayama]				---NA---
TC15286_351		0.99515		1.50336			0.997934		2.90597	TC15286	weakly similar to LD46453p {Drosophila melanogaster}, partial (11%)				tho complex 2
TC8330_1056		0.962563		1.6453			0.998817		2.90539	TC8330	weakly similar to glutamic acid-rich protein (garp) {Plasmodium falciparum 3D7}, partial (5%) / SJCHGC05374				sjchgc05374 protein [Schistosoma japonicum], hypothetical protein
Contig2561_659		1		1.35794			0.996414		2.90511	Contig2561	Mouse DNA sequence from clone RP23-74L17 on chromosome X, complete sequence				---NA---
TC18975_459		0.999541		1.41205			0.999359		2.90475	TC18975					---NA---
TC7112_891		0.998167		0.538936			0.999496		2.90245	TC7112					tpa: polyprotein
TC15022_747		0.996787		2.66763			0.999851		2.90107	TC15022	SJCHGC05084				sjchgc05084 protein [Schistosoma japonicum], hypothetical protein
TC16137_409		0.999988		0.880705			0.995022		2.90098	TC16137					integrator complex subunitisoform cra_a
Contig8950_2310		0.999152		0.218895			0.999557		2.90042	Contig8950	Schistosoma japonicum clone G55A non-LTR retrotransposon SjR2-like,partial sequence / SJCHGC06252				ribosomal protein s16
TC7035_1561		0.999585		1.47946			0.999408		2.89855	TC7035					---NA---
TC11887_267		1		5.75903			0.999993		2.8979	TC11887	homologue to sporulation transcription factor (AF096293) [imported] - Agrobacterium tumefaciens, partial (4%)				---NA---
TC8454_524		0.997796		3.70765			0.999727		2.89667	TC8454	similar to Chemotaxis protein CheW {Methanosarcina mazei Goe1}, partial (11%)				exoc1 protein
TC15481_531		0.99995		1.72722			0.99962		2.89657	TC15481					trithorax protein ash2
TC15263_547		0.966279		1.67707			0.99826		2.89564	TC15263	similar to unnamed protein product {Mus musculus}, partial (41%)				kinesin family member 21b
TC8064_810		0.997499		0.123525			0.999674		2.89404	TC8064					---NA---
TC9887_331		0.999537		0.216151			0.999911		2.89325	TC9887					reverse transcriptase
TC19634_535		0.998033		1.61401			0.997417		2.89223	TC19634	similar to Histidine-rich glycoprotein precursor. {Escherichia coli}, partial (5%) / hypothetical protein Tb10.05.0140 [Trypanosoma brucei]				---NA---
TC17022_1434		0.994088		1.37908			0.999832		2.88949	TC17022	similar to Splicing factor U2af 38 kDa subunit (U2 auxiliary factor 38 kDa subunit), partial (23%) / SJCHGC07381				u2 snrnp auxiliarysmall subunit
TC11404_1206		0.999998		1.30895			0.990053		2.88939	TC11404	weakly similar to replication factor C large subunit {Anas platyrhynchos}, partial (3%) / SJCHGC07965				replication factor c (activator 1)145kda
TC10718_1085		0.999461		1.79029			0.995924		2.88912	TC10718	weakly similar to probable membrane protein YNL228w - yeast (Saccharomyces cerevisiae), partial (14%)				corin isoform 1
TC10484_54		0.999225		2.26597			0.999973		2.88687	TC10484	homologue to Actin. [Pacific oyster], partial (18%)				actin
Contig6553_512		0.999975		1.50382			0.999991		2.88684	Contig6553	Homo sapiens chromosome 18, clone RP11-454J3, complete sequence / SJCHGC04722				taxilin beta
TC14956_167		0.997494		1.89858			0.997359		2.88625	TC14956					---NA---
TC18013_952		0.998571		1.47325			0.998835		2.8839	TC18013	similar to BcDNA.LD23634 {Drosophila melanogaster}, partial (2%)				zinccchc domain containing 8
TC11918_472		0.99969		2.55839			0.999972		2.88308	TC11918	similar to CG1078-PA {Drosophila melanogaster}, partial (4%)				loc494780 protein
TC15313_4		0.999744		0.301495			0.999993		2.88259	TC15313					---NA---
TC12740_389		0.990095		1.46901			0.99989		2.88181	TC12740	SJCHGC08685				ubiquitin specific peptidase 5 (isopeptidase t)
TC7655_1286		0.982931		2.75736			0.994295		2.88143	TC7655	weakly similar to Wiskott-Aldrich syndrome protein family member 3 (WASP-family protein member 3), partial (6%) / SJCHGC06994				was proteinmember 3
TC15767_531		0.999836		1.20911			0.999764		2.87913	TC15767	hypothetical protein lpp1124 [Legionella pneumophila str. Paris]				---NA---
TC18813_289		0.999236		1.55762			0.998665		2.87758	TC18813	hypothetical protein MED92_03857 [Oceanospirillum sp. MED92]				---NA---
TC18068_881		0.999211		1.99314			0.987231		2.87683	TC18068	weakly similar to Unknown (protein for MGC:29726) {Homo sapiens}, partial (15%) / SJCHGC07473				pleckstrin homology domainfamily c (with ferm domain) member 1 isoform 1
Contig335_379		0.999627		0.15592			0.997923		2.8767	Contig335	Schistosoma japonicum clone S11A non-LTR retrotransposon SjR2-like, partial sequence / SJCHGC04023				reverse transcriptase
TC10062_351		0.985715		1.79585			0.999955		2.87662	TC10062	SJCHGC04302				sjchgc04302 protein [Schistosoma japonicum], hypothetical protein
TC15719_876		0.999381		1.63912			0.99959		2.87636	TC15719	similar to F16F4.1 protein - Arabidopsis thaliana, partial (7%)				---NA---
Contig6559_439		0.99822		1.46173			0.997395		2.87234	Contig6559	Homo sapiens chromosome 17, clone RP11-423M11, complete sequence / SJCHGC03858				sjchgc03858 protein [Schistosoma japonicum], similar to CAD21549-hypothetical protein(Taenia solium)
TC9617_551		0.999168		2.42764			0.999571		2.87164	TC9617					tpa: gag-pol polyprotein
TC15248_130		0.99701		2.09554			0.999892		2.87071	TC15248	similar to LD27763p {Drosophila melanogaster}, partial (3%) / SJCHGC07737				hiv tat specific factor 1
TC12705_262		0.996542		0.823924			0.995998		2.8682	TC12705	similar to CAD protein [Includes: Glutamine-dependent carbamoyl-phosphate synthase (EC 6.3.5.5); Aspartate, partial (4%)				carbamoyl-phosphate synthetaseaspartateand dihydroorotase
TC14799_536		0.998132		1.42891			0.999755		2.86768	TC14799	homologue to beta-1 4-xylanase XynA precursor {Caldibacillus cellulovorans}, partial (1%) / SJCHGC04002				sjchgc04002 protein [Schistosoma japonicum], similar to XP_392334-similar to RE08107p(Apis mellifera)
Contig3498_592		0.998792		1.38942			0.99987		2.86668	Contig3498	HIV-1 isolate ARMA070 from Argentina vif protein (vif) gene, completecds; and long terminal repeat, complete sequence / SJCHGC04868				tubulin tyrosine ligase-likemember 12
TC14557_265		0.996678		2.02947			0.99962		2.86576	TC14557	weakly similar to putative senescence-associated protein {Pisum sativum}, partial (9%)				senescence-associated protein
TC13461_1514		0.998956		0.120559			0.999894		2.86573	TC13461	homologue to PAXILLIN-LIKE PROTEIN {Dictyostelium discoideum}, partial (4%)				mucin 17
TC8108_600		0.996373		1.80397			0.996486		2.86539	TC8108	similar to hypothetical protein APE0369 - Aeropyrum pernix (strain K1), partial (12%) / SJCHGC09268				15 kda selenoprotein
TC10355_225		0.999998		0.573162			0.998782		2.86348	TC10355	homologue to hypothetical protein {Methanosarcina mazei Goe1}, partial (12%)				---NA---
TC18142_472		0.999722		2.01269			0.999177		2.86276	TC18142	weakly similar to CG1530-PA {Drosophila melanogaster}, partial (9%)				zinc finger protein 650
Contig4331_378		0.995907		1.17046			0.998774		2.86053	Contig4331	A.nidulans mitDNA (ndhE) for NADH dehydrogenase suref BUnit 5 / SJCHGC03255				protein kiaa0226
TC17895_689		0.999661		1.42976			0.999429		2.85451	TC17895	similar to natural resistance-associated macrophage protein 2 {Rattus norvegicus}, partial (21%)				divalent metal transporter
TC11020_998		0.999393		1.65162			0.99827		2.85256	TC11020	SJCHGC07994				sjchgc07994 protein [Schistosoma japonicum], similar to ZP_00323079-hypothetical protein PpenA01001008(Pediococcus pentosaceus ATCC 25745)
TC16675_148		0.998218		0.130681			0.999998		2.85168	TC16675	similar to unnamed protein product {Homo sapiens}, partial (9%) / putative hemagglutinin protein [Listonella pelagia phage phiHSIC]				---NA---
TC7562_843		0.970171		2.1335			0.998738		2.85155	TC7562	AEL281Cp [Eremothecium gossypii]				calcineurin-binding protein cabin 1 (calcineurin inhibitor)
TC13975_482		0.997535		2.02263			0.994535		2.85057	TC13975	similar to hypothetical protein {Homo sapiens}, partial (12%) / SJCHGC09567				bromodomain and phd finger1 isoform 1
TC9438_143		0.988169		2.49472			0.99948		2.84796	TC9438					---NA---
TC18675_706		0.999983		1.17619			0.999308		2.84759	TC18675	similar to similar to alpha-L-fucosidase {Schistosoma japonicum}, partial (31%)				alpha-l-plasma
TC8286_988		0.99953		1.81215			0.999342		2.84712	TC8286	similar to unnamed protein product {Homo sapiens}, partial (19%) / SJCHGC08307				dis3 mitotic control homolog-like 2
TC11763_213		0.998861		2.14147			0.998404		2.8471	TC11763	similar to unnamed protein product {Mus musculus}, partial (25%) / zinc finger protein, putative [Plasmodium falciparum 3D7]				zinc finger protein 183
TC8547_278		0.998947		1.57897			0.996045		2.84651	TC8547	similar to Proto-oncogene serine-threonine-protein kinase pim-1 (EC 2.7.1.37). [Human], partial (12%)				pim-1 oncogene
TC10821_783		0.999864		0.136323			0.998352		2.84547	TC10821	weakly similar to unnamed protein product {Mus musculus}, partial (12%)				cytoskeleton associated protein 5
TC16421_506		0.940143		1.56408			0.999466		2.84443	TC16421					---NA---
TC8001_361		0.999056		0.548384			0.997978		2.84282	TC8001	homologue to putative two component system sensor kinase {Streptomyces coelicolor A3(2)}, partial (2%) / hypothetical protein AN5220.2 [Aspergillus nidulans FGSC A4]				---NA---
TC8458_635		0.993203		1.07595			0.993199		2.84147	TC8458	similar to synapsin s-syn-short {Loligo pealei}, partial (16%)				cg3985-isoform e
TC16679_692		0.997452		0.0894064			0.999267		2.83927	TC16679					---NA---
TC11461_770		0.99673		1.1047			0.987064		2.83849	TC11461	homologue to P0453E05.6 {Oryza sativa (japonica cultivar-group)}, partial (1%) / hypothetical protein [Oryza sativa (japonica cultivar-group)] dbj|BAD21928.1|				---NA---
Contig7052_967		0.999757		1.05101			0.999811		2.83731	Contig7052	Caenorhabditis elegans cosmid C52B5, complete sequence / SJCHGC05166				dehydrogenase reductase (sdr family) member 1
TC11102_537		0.997396		1.01352			0.996367		2.83612	TC11102	similar to hypothetical protein F19B6.1a - Caenorhabditis elegans, partial (4%) / SJCHGC09570				sjchgc09570 protein [Schistosoma japonicum], hypothetical protein
TC13680_1547		0.995572		0.30326			0.997834		2.83537	TC13680					---NA---
Contig5608_722		0.999706		1.57595			0.998832		2.83405	Contig5608	Homo sapiens NCAG1 mRNA, complete cds / SJCHGC03234				sjchgc03234 protein [Schistosoma japonicum], hypothetical protein
TC7549_756		0.997133		1.6331			0.999954		2.83057	TC7549	weakly similar to SD04273p {Drosophila melanogaster}, partial (3%) / SJCHGC05037				glucosidase i
Contig7316_999		0.994008		0.862558			0.991838		2.82999	Contig7316	Homo sapiens chromosome 8, clone RP11-15G16, complete sequence / SJCHGC06737				---NA---
TC9924_339		0.99283		3.33391			0.993822		2.82978	TC9924	similar to truncated form of mannose-binding lectin-associated serine protease {Cyprinus carpio}, partial (17%) / mannan-binding lectin associated serine protease 3 [Gallus gallus]				mannan-binding lectin serine protease 1
TC17829_408		0.995569		1.75348			0.968144		2.82906	TC17829					cyclin-dependent kinase inhibitor-related protein
TC15822_319		0.998938		2.39316			0.997364		2.82779	TC15822	SJCHGC08693				sjchgc08693 protein [Schistosoma japonicum], hypothetical protein
TC19302_261		0.999604		1.8353			0.998626		2.82773	TC19302	SJCHGC09404				sjchgc09404 protein [Schistosoma japonicum], similar to CG3895-PA(Drosophila melanogaster)
TC17228_627		0.998973		1.66266			0.999907		2.82771	TC17228	similar to unnamed protein product {Mus musculus}, partial (24%) / ENSANGP00000020973 [Anopheles gambiae str. PEST]				superkiller viralicidic activity 2-like 2
TC11589_587		0.996225		1.54432			0.980531		2.82764	TC11589	hypothetical protein CcBVs25gp6 [Cotesia congregata virus]				---NA---
Contig1713_517		0.998419		2.92924			0.999969		2.82757	Contig1713	Homo sapiens 3q BAC RP11-490H13 (Roswell Park Cancer Institute Human BAC Library) complete sequence				---NA---
TC19389_309		0.999114		1.00447			0.999511		2.82708	TC19389	SJCHGC09069				sjchgc09069 protein [Schistosoma japonicum], similar to EAL17213-hypothetical protein CNBN0410(Cryptococcus neoformans var. neoformans B-3501A)
TC10177_157		0.998656		1.30646			0.999871		2.82486	TC10177	hypothetical protein [Plasmodium yoelii yoelii]				---NA---
TC15347_335		0.996741		1.72281			0.995619		2.82485	TC15347					---NA---
TC19667_218		0.999614		1.84156			0.995695		2.8243	TC19667					---NA---
TC11640_681		0.999198		2.66436			0.99537		2.82381	TC11640	similar to hypothetical protein F43G9.12 {Caenorhabditis elegans}, partial (5%) / hypothetical protein PF10_0189 [Plasmodium falciparum 3D7]				---NA---
TC7024_84		0.999511		2.14175			0.997295		2.82166	TC7024	SJCHGC09420				sjchgc09420 protein [Schistosoma japonicum], similar to myosin heavy chain(similarity)
TC11307_1032		0.999091		1.63668			0.998206		2.82057	TC11307	similar to SCO-spondin {Mus musculus}, partial (0%)				adamts-like 2
TC15699_230		0.999996		1.52113			0.997708		2.81937	TC15699	Nucleoporin NUP57 (Nuclear pore protein NUP57). [Bakers yeast], partial (3%) / hypothetical protein DDB0183864 [Dictyostelium discoideum]				nucleoporin protein spm1
TC15418_872		0.993644		1.64505			0.999986		2.81879	TC15418	SJCHGC05039				sjchgc05039 protein [Schistosoma japonicum], hypothetical protein
TC17109_1055		0.99928		0.164596			0.998959		2.81845	TC17109	weakly similar to syndecan-1 {Xenopus laevis}, partial (5%)				---NA---
TC7059_510		0.999385		1.64094			0.975977		2.81806	TC7059	homologue to This is the longest open reading frame of the sequence that starts with Met {Schistosoma mansoni}, partial (26%)				---NA---
TC17632_1113		0.851354		2.55295			0.922092		2.81693	TC17632	similar to unnamed protein product {Mus musculus}, partial (46%) / sulfate transporter, putative [Pseudomonas fluorescens Pf-5]				succinate-adp-beta subunit
TC17086_44		0.999921		0.185924			0.99988		2.81662	TC17086	SJCHGC02961				sjchgc02961 protein [Schistosoma japonicum], similar to Hypothetical protein CBG21915(Caenorhabditis briggsae)
TC17011_345		0.999197		1.32614			0.956549		2.81433	TC17011	similar to Phosphatidylinositol-4-phosphate 5-kinase type III (EC 2.7.1.149), partial (6%) / SJCHGC06736				phosphatidylinositol-4-phosphate 5-typealpha
TC7158_21		0.99494		1.38822			0.99725		2.81343	TC7158	similar to Fibrillarin. [Fission yeast], partial (13%) / SJCHGC09568				fibrillarin
TC15433_386		0.972126		0.52724			0.990006		2.81156	TC15433					endonuclease-reverse transcriptase
TC18759_84		0.998204		1.59988			0.999222		2.80949	TC18759	SJCHGC04794				solute carrier family 27 (fatty acid transporter)memberisoform cra_a
TC9522_619		0.999225		1.56125			0.994457		2.80921	TC9522	similar to origin recognition complex protein 1 {Xenopus laevis}, partial (9%) / SJCHGC05990				origin recognitionsubunit 1-like
TC9261_470		0.999202		1.59954			0.99824		2.80851	TC9261	similar to CG16973-PA {Drosophila melanogaster}, partial (9%)				mitogen-activated protein kinase kinase kinase kinase 4
TC13248_468		0.995912		2.47191			0.994506		2.80721	TC13248	weakly similar to similar to Dictyostelium discoideum (Slime mold). Histidine kinase A, partial (3%) / ENSANGP00000028837 [Anopheles gambiae str. PEST]				---NA---
TC7832_1092		0.999777		1.657			0.999144		2.8062	TC7832	similar to DNA replication licensing factor MCM7 (CDC47 homolog). [Mouse], partial (25%)				minichromosome maintenance complex component 7
TC12262_1		0.999998		0.331301			0.996734		2.80572	TC12262					endonuclease-reverse transcriptase
Contig4082_1068		0.999875		0.315916			0.999508		2.80486	Contig4082	Schistosoma japonicum clone S11A non-LTR retrotransposon SjR2-like,partial sequence / SJCHGC04023				protein
TC12830_438		0.99998		0.217631			0.993456		2.80318	TC12830	similar to maturase {Dioscorea alata}, partial (3%) / hypothetical protein [Plasmodium falciparum 3D7]				---NA---
TC7622_188		0.99628		1.98818			0.995185		2.8021	TC7622	similar to CG2103-PA {Drosophila melanogaster}, partial (37%) / ENSANGP00000011715 [Anopheles gambiae str. PEST]				polypeptide n-acetylgalactosaminyltransferase 17
TC18132_491		0.998769		0.885943			0.999012		2.80145	TC18132	conserved hypothetical protein [Flavobacterium johnsoniae UW101]				---NA---
TC11309_367		0.999497		2.33054			0.999991		2.80121	TC11309					---NA---
TC12382_477		0.999342		2.17693			0.999261		2.80053	TC12382	similar to similar to GenBank Accession Number AE003544 CG11658 gene product in Drosophila melanogaster, partial (48%)				f-box only protein 32
Contig4397_685		0.999746		1.19276			0.998969		2.80034	Contig4397	Shewanella oneidensis MR-1 section 346 of 457 of the complete genome / SJCHGC04085				mitogen-activated protein kinase kinase 6
TC16924_11		0.999208		1.82985			0.998155		2.79987	TC16924	weakly similar to Vacuolar ATP synthase subunit H (EC 3.6.3.14) (V-ATPase H subunit) (Vacuolar proton pump H subunit), partial (56%) / SJCHGC06727				h+lysosomalv0 subunit e1
TC10508_767		0.99974		0.17821			0.996137		2.79887	TC10508	SJCHGC00268				sjchgc00268 protein [Schistosoma japonicum], similar to AAP06079-hypothetical protein(Schistosoma japonicum)
TC12911_167		0.999329		2.10346			0.999992		2.79525	TC12911	ENSANGP00000009839 [Anopheles gambiae str. PEST]				---NA---
TC18108_409		0.999968		1.48865			0.998907		2.79422	TC18108	SJCHGC07768				protein phosphatase 2 (formerly 2a)regulatory subunit a (pr 65)alpha isoform
TC18363_243		0.992553		0.0916726			0.999503		2.79324	TC18363	weakly similar to polyprotein {Schistosoma japonicum}, partial (2%) / SJCHGC06937				sjchgc06937 protein [Schistosoma japonicum], similar to polyprotein(Schistosoma japonicum)
Contig7899_649		0.99054		1.33839			0.99786		2.79308	Contig7899	Mus musculus chromosome 15 clone RP23-246A19, complete sequence / SJCHGC06222				sphingomyelin phosphodiesteraseneutral membrane (neutral sphingomyelinase)
TC19085_435		0.997969		1.33404			0.998474		2.79297	TC19085	weakly similar to collagen alpha 2(I) chain homolog - sea urchin (Strongylocentrotus purpuratus), partial (11%)				-
TC16584_500		0.99011		1.49688			0.999656		2.79089	TC16584	weakly similar to Ubiquitin-activating enzyme E1 1 (Poly(A)+ RNA transport protein 3). [Fission yeast], partial (4%)				ubiquitin-activating enzyme e1
TC7171_697		0.9964		0.0928893			0.9975		2.79045	TC7171					---NA---
TC8645_424		0.998042		1.17008			0.996006		2.7871	TC8645	weakly similar to CG8532-PA {Drosophila melanogaster}, partial (16%) / SJCHGC05056				enhancer of faf be25
TC17899_1646		0.988858		1.09842			0.998647		2.78686	TC17899	similar to CG8144-PD {Drosophila melanogaster}, partial (7%) / Viral A-type inclusion protein repeat, putative [Entamoebahistolytica HM-1:IMSS]				neuro-oncological ventral antigen 1 isoform 2
TC11425_425		0.999848		1.31297			0.99587		2.78449	TC11425	weakly similar to Sulfite oxidase mitochondrial precursor (EC 1.8.3.1). [Rat], partial (12%) / unknown [Acanthamoeba polyphaga mimivirus]				sulfite oxidase
Contig5965_326		0.999902		1.61286			0.999868		2.78205	Contig5965	Schistosoma japonicum clone S11A non-LTR retrotransposon SjR2-like,partial sequence				endonuclease-reverse transcriptase
TC16025_473		0.991421		1.8738			0.996241		2.7818	TC16025	weakly similar to Similar to hypothetical protein {Homo sapiens}, partial (10%) / RUN and TBC1 domain containing 3 [Danio rerio]				small g protein signaling modulator 3
TC18287_583		0.99994		1.64649			0.999771		2.78039	TC18287					---NA---
TC17743_358		0.991621		1.10019			1		2.78015	TC17743	weakly similar to CG32705-PA {Drosophila melanogaster}, partial (9%)				membrane-associated dhhc5 zinc finger protein
TC7389_667		0.998952		0.0317665			0.999066		2.77924	TC7389	SJCHGC03163				sjchgc03163 protein [Schistosoma japonicum], hypothetical protein containing siganl peptide
TC12070_217		0.995748		1.22231			0.99809		2.7789	TC12070					---NA---
TC15767_491		0.99906		1.22193			0.999585		2.77833	TC15767	hypothetical protein lpp1124 [Legionella pneumophila str. Paris]				---NA---
TC15653_793		0.999575		1.55076			0.998339		2.77706	TC15653	similar to hypothetical protein conserved {Plasmodium falciparum 3D7}, partial (0%) / putative AGC family protein kinase [Dictyostelium discoideum]				---NA---
Contig7721_1260		0.996459		1.29835			0.998943		2.77382	Contig7721	Loligo pealei mRNA for sec1-like protein / SJCHGC06236				syntaxin binding protein 1
TC11191_520		0.999288		1.59304			0.999835		2.77294	TC11191					---NA---
TC17906_592		0.999689		1.31468			0.997872		2.77221	TC17906	SJCHGC05957				formin-like 3 protein
TC8964_485		0.999999		1.70614			0.997971		2.77219	TC8964	homologue to mRNA binding protein precursor-like {Arabidopsis thaliana}, partial (2%) / SJCHGC06308				fch domain only 2
TC10591_719		0.99836		1.12851			0.996879		2.77212	TC10591					---NA---
TC7854_1324		0.998272		1.61296			0.992372		2.77162	TC7854	weakly similar to microphthalmia associated trancription factor {Halocynthia roretzi}, partial (7%) / SJCHGC01487				microphthalmia-associated transcription factor
TC18768_416		0.997065		1.88787			0.999464		2.76934	TC18768	weakly similar to CG3423-PA {Drosophila melanogaster}, partial (14%)				stromal antigen
TC16884_507		0.995583		0.539061			0.998507		2.7691	TC16884	similar to putative integral membrane efflux protein {Streptomyces coelicolor A3(2)}, partial (1%) / PREDICTED: similar to CG4795-PB, isoform B isoform 1 [Danio rerio]				---NA---
TC17167_780		0.999545		1.43332			0.999916		2.76717	TC17167	homologue to SRPSOX {Homo sapiens}, partial (4%) / SJCHGC02883				sh3-domain grb2-like endophilin b1
TC16977_1652		0.997524		2.24941			0.998961		2.76678	TC16977	similar to Regulator of nonsense transcripts 1 (Nonsense mRNA reducing factor 1) (NORF1), partial (34%) / SJCHGC04134				regulator of nonsense transcripts 1
TC14182_753		0.99702		1.96374			0.999938		2.76631	TC14182	similar to serine-threonine kinase 36 {Mus musculus}, partial (12%)				serine threonine kinase 36
TC8829_592		0.995977		0.459391			0.998755		2.76566	TC8829					---NA---
Contig1228_578		0.99989		0.687564			0.999909		2.7639	Contig1228	Homo sapiens chromosome 18, clone RP11-370A5, complete sequence				sjchgc05284 protein [Schistosoma japonicum], similar to polyprotein(Schistosoma japonicum)
TC13248_552		0.999606		2.2031			0.99999		2.76386	TC13248	weakly similar to similar to Dictyostelium discoideum (Slime mold). Histidine kinase A, partial (3%) / ENSANGP00000028837 [Anopheles gambiae str. PEST]				---NA---
TC13157_318		0.999924		0.894969			0.999756		2.76364	TC13157					---NA---
TC16755_676		0.983097		1.6071			0.999989		2.76351	TC16755					protein
TC15443_548		0.999552		1.25666			0.999953		2.76205	TC15443	weakly similar to CG5092-PA {Drosophila melanogaster}, partial (6%)				fk506 binding protein 12-rapamycin associated protein 1
TC7606_1495		0.99888		1.81137			0.952538		2.76164	TC7606	weakly similar to LD30575p {Drosophila melanogaster}, partial (13%) / SJCHGC04426				hepatocyte growth factor-regulated tyrosine kinase substrate
TC12698_682		0.999449		2.01425			0.997996		2.76077	TC12698	homologue to PUTATIVE HEMAGGLUTININ-RELATED PROTEIN {Ralstonia solanacearum}, partial (0%)				subtilisin-like serine protease
TC15883_228		0.996404		1.96369			0.994878		2.75969	TC15883	hypothetical protein RB10139 [Rhodopirellula baltica SH 1]				---NA---
TC17603_563		0.988818		1.76702			0.999384		2.75772	TC17603	similar to turtle protein isoform 4 {Drosophila melanogaster}, partial (1%)				---NA---
TC18112_1121		0.998232		1.1078			0.995835		2.75675	TC18112	similar to unnamed protein product {Homo sapiens}, partial (27%)				wd repeat domain 44
TC15543_841		0.996802		0.147517			0.997839		2.75622	TC15543	reverse transcriptase {Schistosoma mansoni}, complete				endonuclease-reverse transcriptase
TC16784_2183		0.994913		0.259935			0.999221		2.75544	TC16784	glucan 1 4-beta-glucosidase {Xanthomonas axonopodis pv. citri str. 306}, partial (1%) / CG33300-PA [Drosophila melanogaster]				cg33300 cg33300-pa
TC17833_571		0.99934		1.57248			0.994994		2.75399	TC17833	weakly similar to SD18780p {Drosophila melanogaster}, partial (12%) / SJCHGC04800				chromosome 3 open reading frame 60 isoform b
TC12437_329		0.994126		1.7976			0.998572		2.75328	TC12437	similar to probable DNA-directed RNA polymerase III second-largest chain [imported] - Neurospora crassa, partial (4%) / probable DNA-directed RNA polymerase III second-largest chain [MIPS] [Neurospora crassa N150] ref|XP_328211.1|				(dna directed) polypeptide b
TC11415_36		0.999922		0.341571			0.999091		2.75319	TC11415					---NA---
TC12765_680		0.999992		0.578958			0.999986		2.75282	TC12765	putative transporter (formate/nitrite transporter family protein) [Sulfitobacter sp. EE-36]				---NA---
TC7642_716		0.999027		1.89211			0.99991		2.75242	TC7642	weakly similar to KIAA0697 protein {Homo sapiens}, partial (3%) / SJCHGC03416				ankyrin repeat domain protein 17 isoform b
TC10928_143		0.996872		1.52114			0.998647		2.75222	TC10928	SJCHGC01363				---NA---
TC19321_307		0.977829		1.65564			0.999609		2.75048	TC19321	weakly similar to alpha-2-macroglobulin-P {Mus musculus}, partial (1%) / coiled-coil protein [Oryza sativa (japonica cultivar-group)]				---NA---
Contig8715_594		0.995486		0.857922			0.999016		2.75024	Contig8715	Schistosoma japonicum clone ZZD1015 mRNA sequence				mgc85263 protein
TC17765_926		0.998089		1.65278			0.999892		2.74976	TC17765	similar to ATP-binding component of a transporter {Shigella flexneri 2a str. 301}, partial (4%) / SJCHGC08152				sjchgc08152 protein [Schistosoma japonicum], hypothetical protein
TC7104_244		0.997552		1.82282			0.999236		2.74945	TC7104	similar to cytochrome b {Necator americanus}, partial (4%) / dihydrodipicolinate synthase [Hahella chejuensis KCTC 2396]				---NA---
TC11918_394		0.997136		2.48677			0.99909		2.74938	TC11918	similar to CG1078-PA {Drosophila melanogaster}, partial (4%)				loc494780 protein
TC11562_529		0.9999		1.25646			0.999053		2.74929	TC11562	SJCHGC05829				sjchgc05829 protein [Schistosoma japonicum], hypothetical protein
TC15309_245		0.999807		1.82434			0.999997		2.74917	TC15309	Radical SAM [Burkholderia cenocepacia AU 1054] gb|EAM20505.1|				---NA---
TC11114_481		0.999688		1.47431			0.999834		2.74828	TC11114	weakly similar to eukaryotic translation initiation factor 3 beta subunit (eif-3 beta) {Homo sapiens}, partial (4%) / SJCHGC05097				eukaryotic translation initiation factorsubunit 9
TC18008_415		0.997584		1.20188			0.997346		2.74775	TC18008	SJCHGC01285				sjchgc01285 protein [Schistosoma japonicum], similar to ENSANGP00000013907(Anopheles gambiae)
TC15981_41		0.998263		0.240025			0.995327		2.74682	TC15981	similar to reverse transcriptase {synthetic construct}, partial (14%)				reverse transcriptase
TC15238_666		0.999889		4.14029			0.999679		2.74564	TC15238	weakly similar to transcription elongation factor TFIIS {Drosophila virilis}, partial (11%) / SJCHGC09202				transcription elongation factor a1
TC19077_697		0.999777		0.0541478			0.999525		2.74509	TC19077					endonuclease-reverse transcriptase
TC12318_374		0.999812		1.02667			0.99896		2.74464	TC12318					---NA---
TC7442_375		0.999907		1.65363			0.998945		2.74402	TC7442	similar to Sj-Ts4 protein {Schistosoma japonicum}, complete				sjchgc01322 protein>gb|AAK15271.1| Sj-Ts4 protein [Schistosoma japonicum]
TC10329_402		0.999582		0.280003			0.999861		2.74067	TC10329					---NA---
TC11422_787		0.997019		0.42028			0.998443		2.73948	TC11422	similar to similar to Dictyostelium discoideum (Slime mold). Homeobox-containing protein (Fragment), partial (2%)				tpa: polyprotein
TC14264_1019		0.998535		0.103726			0.999744		2.73875	TC14264					endonuclease-reverse transcriptase
TC16915_2		0.999975		1.30744			0.998797		2.73672	TC16915	homologue to similar to NM_012425 ras suppressor protein 1 in Homo sapiens {Schistosoma japonicum}, partial (84%)				ras suppressor protein 1
TC7767_1157		0.998443		1.76082			0.987973		2.73612	TC7767	weakly similar to Prominin-like protein 1 precursor (Antigen AC133 homolog). [Mouse], partial (3%) / SJCHGC08461				prominin-like protein
TC14037_612		0.995869		1.76614			0.999998		2.73567	TC14037	weakly similar to Serum albumin SDS-1 precursor. [Sea lamprey], partial (2%) / SJCHGC05639				---NA---
TC15519_819		0.998552		1.92733			0.992872		2.73487	TC15519					es2 protein
TC18570_995		0.998786		1.30552			0.997215		2.73376	TC18570					---NA---
TC9296_825		0.989205		1.54708			0.9991		2.73306	TC9296	hypothetical protein EF2179 [Enterococcus faecalis V583]				---NA---
TC11519_1283		0.999957		1.07679			0.999999		2.73274	TC11519	similar to hypothetical protein {Plasmodium falciparum 3D7}, partial (0%)				kiaa0843 protein
TC13401_572		0.999801		1.98928			0.998398		2.73172	TC13401	ornithokinin receptor [Gallus gallus]				---NA---
TC7191_1256		0.997382		0.138118			0.999989		2.7317	TC7191	weakly similar to mucin tracheobronchial - dog, partial (2%)				endonuclease-reverse transcriptase
TC7664_998		0.998124		1.92944			0.999184		2.73144	TC7664	hypothetical protein [Plasmodium yoelii yoelii]				---NA---
TC15527_797		0.996718		1.87234			0.998501		2.72977	TC15527	similar to Similar to RIKEN cDNA 1500032H18 gene {Homo sapiens}, partial (13%) / SJCHGC02482				microtubule interacting anddomain containing 1
TC12230_402		0.994474		2.03114			0.999454		2.72797	TC12230	similar to phosphatidylinositol transfer protein {Drosophila melanogaster}, partial (26%) / SJCHGC09405				phosphatidylinositol transfer protein retinal degeneration b protein
TC15867_535		0.999994		1.90213			0.998253		2.72729	TC15867					---NA---
TC7949_495		0.998477		1.63134			0.998286		2.72626	TC7949	weakly similar to C. elegans CYP-15 protein (corresponding sequence Y87G2A.6) {Caenorhabditis elegans}, partial (9%) / SJCHGC03121				peptidylprolyl isomerase domain and wd repeat containing 1
TC18638_419		0.998933		1.93204			0.993057		2.72468	TC18638	weakly similar to LD37137p {Drosophila melanogaster}, partial (9%) / SJCHGC03557				ubx domain containing 1
TC14795_1151		0.99906		6.21759			0.999617		2.7245	TC14795	homologue to unnamed protein product {Homo sapiens}, partial (6%)				---NA---
Contig6242_706		0.996978		1.27882			0.998003		2.72372	Contig6242	Mus musculus chromosome 6, clone RP23-302K3, complete sequence / SJCHGC05022				proteasomealpha type 6
TC19117_395		0.999863		1.57282			0.998344		2.72245	TC19117	hypothetical protein DDB0206169 [Dictyostelium discoideum]				---NA---
TC7962_469		0.999906		0.399641			0.998523		2.72199	TC7962					reverse transcriptase
TC9501_459		0.999972		1.12737			0.999991		2.72055	TC9501	serine/threonine kinase [Nostoc sp. PCC 7120]				---NA---
TC10613_2213		0.996812		1.10667			0.998186		2.72032	TC10613	weakly similar to phosphoglucomutase {Drosophila melanogaster}, partial (52%)				phosphoglucomutase 2
TC7010_344		0.999635		2.06938			0.999795		2.71992	TC7010	SJCHGC09578				dna methyltransferase 1 associated protein 1
TC9731_248		0.998537		1.12014			0.999996		2.71986	TC9731					---NA---
TC16705_602		0.999671		1.23799			0.999907		2.71954	TC16705					---NA---
TC15198_238		0.999573		1.55223			0.981245		2.71885	TC15198					---NA---
TC9271_349		0.998262		1.69068			0.999822		2.71852	TC9271	homologue to hypothetical protein FLJ10743 in Homo sapiens; similar to XM_026994 hypothetical protein FLJ10743, partial (28%) / enolase				tbc1 domainmember 13
Contig8880_1643		0.972306		1.55208			0.994206		2.7185	Contig8880	Schistosoma japonicum clone ZZZ67 mRNA sequence / SJCHGC01775				h+lysosomal v0 subunit c
TC9298_768		0.999469		1.82293			0.999847		2.71764	TC9298	SA2447 [Staphylococcus aureus subsp. aureus N315] ref|NP_375773.1|				---NA---
TC12149_693		0.997515		1.04137			0.995646		2.71743	TC12149	homologue to wsv453 {shrimp white spot syndrome virus} [Shrimp white spot syndrome virus], partial (4%)				---NA---
TC17048_208		0.993423		2.45714			0.996671		2.717	TC17048	weakly similar to Pur-gamma B-form {Homo sapiens}, partial (9%) / SJCHGC09040				pur-alpha
TC14327_459		0.99757		1.40965			0.99874		2.71594	TC14327	similar to Similar to cystathionine-beta-synthase {Xenopus laevis}, partial (24%) / cystathionine beta-synthase [Danio rerio]				cystathionine beta-synthase
TC18042_277		0.999112		0.97249			0.995432		2.71567	TC18042					---NA---
TC13653_2946		0.999861		1.89426			0.998912		2.71489	TC13653	homologue to CG18250-PD {Drosophila melanogaster}, partial (1%) / mal5 [Saccharomyces cerevisiae] sp|P08640|MUC1_YEAST Mucin-like protein 1 precursor gb|AAC49609.1|				proteophosphoglycan ppg4
TC11301_614		0.976123		1.3592			0.999791		2.71441	TC11301	flocculin-like protein [Candida albicans SC5314]				---NA---
TC10771_953		0.99786		0.758428			0.996077		2.71421	TC10771	similar to hypothetical protein {Dictyostelium discoideum}, partial (22%) / SJCHGC00268				---NA---
TC13449_71		0.999261		0.36642			0.999918		2.71314	TC13449					---NA---
TC12318_334		0.998994		1.0697			0.997218		2.71305	TC12318					---NA---
TC18892_419		0.99983		1.62521			0.994641		2.71297	TC18892	SJCHGC06540				sjchgc06540 protein [Schistosoma japonicum], hypothetical protein
TC18792_285		0.998225		1.90017			0.998213		2.71192	TC18792	weakly similar to HIV-1 Vpr-binding protein {Homo sapiens}, partial (3%)				kiaa0800 protein
TC10144_428		0.999843		2.79915			0.992145		2.71061	TC10144	weakly similar to DEAD-box protein abstrakt. [Fruit fly], partial (13%) / SJCHGC05209				dead (asp-glu-ala-asp) box polypeptide 41
TC7442_335		0.99727		1.5183			0.997345		2.70986	TC7442	similar to Sj-Ts4 protein {Schistosoma japonicum}, complete				sjchgc01322 protein>gb|AAK15271.1| Sj-Ts4 protein [Schistosoma japonicum]
TC16784_2243		0.998404		0.221549			0.999591		2.7096	TC16784	glucan 1 4-beta-glucosidase {Xanthomonas axonopodis pv. citri str. 306}, partial (1%) / CG33300-PA [Drosophila melanogaster]				cg33300 cg33300-pa
TC9784_349		0.998607		1.76722			0.999992		2.7095	TC9784	SJCHGC08061				sjchgc08061 protein [Schistosoma japonicum], hypothetical protein
TC15500_290		0.998163		0.480173			0.996537		2.70897	TC15500					protein
TC8913_427		0.99025		1.28724			0.998322		2.70887	TC8913	SJCHGC09520				sjchgc09520 protein [Schistosoma japonicum], hypothetical protein
TC14272_496		0.999701		7.34233			0.999717		2.70852	TC14272	SJCHGC03976				sjchgc03976 protein [Schistosoma japonicum], similar to CAG90715-unnamed protein product(Debaryomyces hansenii)
TC11422_862		0.993513		0.516488			0.997709		2.70751	TC11422	similar to similar to Dictyostelium discoideum (Slime mold). Homeobox-containing protein (Fragment), partial (2%)				tpa: polyprotein
TC13194_587		0.999463		1.46598			0.999987		2.70744	TC13194	weakly similar to hypothetical protein {Homo sapiens}, partial (8%) / SJCHGC03876				ubiquitin specific peptidase 44
TC7171_602		0.997657		0.0363842			0.995676		2.70717	TC7171					---NA---
TC13466_892		0.999998		1.59087			0.994244		2.70552	TC13466	similar to polyprotein {Schistosoma japonicum}, partial (11%)				endonuclease-reverse transcriptase
TC11036_1162		0.998949		1.69227			0.997653		2.70549	TC11036	weakly similar to C. elegans UNC-16 protein (corresponding sequence ZK1098.10a) {Caenorhabditis elegans}, partial (4%) / SJCHGC07771				c-jun-amino-terminal kinase-interacting protein 3 (jnk-interacting protein 3) (jip-3) (jnk map kinase scaffold protein 3) (mitogen-activated protein kinase 8-interacting protein 3) (jnk sapk-associated protein 1)(sunday driver
TC9979_241		0.999116		0.392837			0.996739		2.70498	TC9979	conserved hypothetical protein [Plasmodium chabaudi]				---NA---
TC19086_201		0.951494		2.59929			0.955156		2.70437	TC19086	ENSANGP00000005212 [Anopheles gambiae str. PEST]				---NA---
TC18132_415		0.99925		1.05921			0.998904		2.70399	TC18132	conserved hypothetical protein [Flavobacterium johnsoniae UW101]				---NA---
TC10694_133		0.99961		0.56448			0.998953		2.70186	TC10694					---NA---
TC8994_233		0.999331		1.3516			0.99654		2.70002	TC8994					solute carrier family 4 (anion exchanger)memberadaptor protein
TC18433_136		0.998767		1.28263			0.999998		2.69963	TC18433					---NA---
Contig8422_1904		0.999973		0.408324			0.999915		2.69804	Contig8422	Schistosoma japonicum clone ZZD945 mRNA sequence / SJCHGC09083				bsd domain containing 1
TC14002_23		0.999337		1.89251			0.996458		2.69763	TC14002	similar to unnamed protein product {Homo sapiens}, partial (19%) / SJCHGC01141				sjchgc01141 protein [Schistosoma japonicum], similar to XP_396500-similar to ENSANGP00000013269(Apis mellifera)
TC18409_646		0.997114		2.52824			0.994608		2.69464	TC18409	weakly similar to neurotrophin receptor interacting factor 2 {Mus musculus}, partial (6%)				zinc finger protein 341
TC11337_1614		0.997906		1.29122			0.999364		2.69421	TC11337	weakly similar to PGPS-D1 {Petunia x hybrida}, partial (23%) / SJCHGC06569				epithelial protein lost in neoplasm beta
TC18292_348		0.997603		0.0412246			0.99656		2.69328	TC18292					---NA---
TC13236_380		0.999185		0.267265			1		2.69244	TC13236					---NA---
TC7662_941		0.962407		1.46116			0.998051		2.69193	TC7662	weakly similar to Probable calcium-channel protein. [Bakers yeast], partial (1%)				---NA---
TC7663_167		0.999985		1.80149			0.999158		2.69089	TC7663	hypothetical protein DDB0218098 [Dictyostelium discoideum]				---NA---
TC12308_546		0.998867		1.83137			0.993015		2.69084	TC12308	hypothetical protein DDB0216734 [Dictyostelium discoideum]				---NA---
TC14429_1001		0.999993		1.40902			0.999997		2.69064	TC14429	similar to alpha-2-macroglobulin - Japanese lamprey, partial (4%) / SJCHGC03405				alpha-2-macroglobulin precursor (alpha-2-m)
TC19331_447		0.996817		1.75944			0.998167		2.69052	TC19331	similar to Segment polarity protein dishevelled homolog DVL-2 (Dishevelled-2) (DSH homolog 2). [Human], partial (3%)				dishevelleddsh homolog
Contig5004_787		0.999634		1.34704			0.999844		2.69005	Contig5004	Arabidopsis thaliana chromosome 2 clone F7E22 map mi421, complete sequence / SJCHGC05618				5-cytosolic iii
TC12856_344		0.999728		2.2486			0.99812		2.68977	TC12856	similar to Usp2 protein {Mus musculus}, partial (9%)				ubiquitin specific peptidase 2
TC14343_915		0.995587		1.38441			0.994714		2.68962	TC14343	hypothetical protein SPBC215.13 [Schizosaccharomyces pombe 972h-]				---NA---
TC7015_207		0.99679		1.73591			0.997433		2.68942	TC7015	similar to Probable RNA-dependent helicase p72 (DEAD-box protein p72) (DEAD-box protein 17). [Human], partial (11%) / SJCHGC06964				dead box polypeptide 17 isoform 1
TC19667_131		0.995666		2.124			0.997073		2.68919	TC19667					---NA---
TC10964_810		0.994794		1.61435			0.999735		2.68891	TC10964	similar to GM13272p {Drosophila melanogaster}, partial (32%)				atp-dependent rna helicase
TC17667_503		0.998423		1.84347			0.998354		2.68886	TC17667	similar to proprotein convertase PC2 precursor {Rana ridibunda}, partial (26%)				neuroendocrine convertase
TC14355_1304		0.999677		2.22264			0.998237		2.68844	TC14355	similar to LD24014p {Drosophila melanogaster}, partial (2%) / unnamed protein product [Mus musculus] sp|Q8BX17|GEMI5_MOUSE Gem-associated protein 5 (Gemin5)				gem (nuclear organelle) associated protein 5
TC17508_875		0.999712		2.28292			0.995918		2.68699	TC17508	SJCHGC07119				sjchgc07119 protein [Schistosoma japonicum], hypothetical protein
TC17260_479		1		1.54481			0.999926		2.68668	TC17260	predicted protein [Neurospora crassa] gb|EAA32846.1|				---NA---
TC16430_392		0.997253		1.46997			0.993998		2.68389	TC16430					tpa: endonuclease-reverse transcriptase
TC11705_161		0.999246		1.38067			0.998678		2.68363	TC11705					tpa: gag-pol polyprotein
TC15199_225		0.999547		1.84939			0.992519		2.68358	TC15199	Integral membrane protein [Ralstonia solanacearum UW551]				---NA---
TC6898_253		0.999549		0.317146			0.999002		2.68331	TC6898					tpa: reverse transcriptase
TC10350_116		0.998563		1.88083			0.999982		2.68286	TC10350					tpa: endonuclease-reverse transcriptase
TC12192_879		0.993616		1.74158			0.997863		2.6825	TC12192	hypothetical protein {Dictyostelium discoideum}, partial (1%) / SJCHGC07280				sjchgc07280 protein [Schistosoma japonicum], hypothetical protein
Contig5932_713		0.999885		2.26782			0.99984		2.682	Contig5932	Homo sapiens chromosome X sequence from 6 PACs 1 BAC and 1 cosmid, region GJB1-DXS559 map Xq13.1, complete sequence / SJCHGC04001				o-linked n-acetylglucosaminetransferase (udp-n-acetylglucosamine:polypeptide-n-acetylglucosaminyl transferase)
TC12121_300		0.958741		0.482412			0.998025		2.68175	TC12121	weakly similar to similar to Dictyostelium discoideum (Slime mold). Ubiquitin hydrolase B (Fragment), partial (2%)				---NA---
TC18655_587		0.998746		0.103836			0.994943		2.68111	TC18655	similar to unnamed protein product {Homo sapiens}, partial (6%)				---NA---
TC7149_518		0.999833		0.229967			0.999093		2.68026	TC7149					---NA---
TC13184_275		0.996284		1.17326			0.997553		2.67925	TC13184					---NA---
TC8444_1255		0.999833		1.52986			0.999989		2.67921	TC8444	weakly similar to hypothetical protein F36F2.3 - Caenorhabditis elegans, partial (2%) / SJCHGC03553				retinoblastoma-binding protein 6 isoform 2 isoform 1
TC16993_1281		0.999997		1.97518			0.99958		2.67789	TC16993	SJCHGC07030				proteophosphoglycan 5
TC7804_43		0.999225		0.0213547			0.999435		2.67788	TC7804					---NA---
TC9193_373		0.998913		1.88553			0.999928		2.67725	TC9193	similar to unnamed protein product {Mus musculus}, partial (15%) / SJCHGC04623				dynamin 2
TC18319_654		0.999343		1.86499			0.999836		2.67698	TC18319					cg2212-isoform a
TC19488_360		0.700131		0.461461			0.999692		2.67501	TC19488	hypothetical protein with possible transmembrane domain or GPI anchor signal at C-terminus [Cryptosporidium parvum]				---NA---
TC15166_494		0.998852		2.24042			0.995472		2.67448	TC15166	similar to C3L {Cowpox virus}, partial (3%) / TPR repeat [Shewanella baltica OS155]				---NA---
TC18214_81		0.999057		1.48227			0.991502		2.67283	TC18214	SJCHGC07437				sjchgc07437 protein [Schistosoma japonicum], hypothetical protein
TC12811_141		0.997791		1.7122			0.998861		2.67248	TC12811					---NA---
TC12132_362		0.998021		0.182305			0.975951		2.67136	TC12132					---NA---
TC11745_690		0.995603		1.82505			0.99994		2.67124	TC11745	similar to transmembrane protein TINCAR {Drosophila melanogaster}, partial (3%)				---NA---
TC16091_475		0.988796		1.73857			0.995598		2.67054	TC16091	weakly similar to unnamed protein product {Mus musculus}, partial (6%)				heat repeat containing 5b
TC14451_157		0.999999		0.664494			0.99915		2.67029	TC14451	calmodulin-like protein 1 [Medicago truncatula]				endoplasmic reticulum-resident calcium binding
TC12209_546		0.990302		1.87603			0.999758		2.67028	TC12209					e1a binding protein p400
TC8613_624		0.999787		1.8242			0.998247		2.66932	TC8613	SJCHGC00596				sjchgc00596 protein [Schistosoma japonicum], similar to NP_496406-putative membrane protein of fungal and metazoan origin (2L531)(Caenorhabditis elegans)
TC10613_2273		0.999897		1.40359			0.998799		2.66897	TC10613	weakly similar to phosphoglucomutase {Drosophila melanogaster}, partial (52%)				phosphoglucomutase 2
Contig7645_1194		0.999647		3.12661			0.999818		2.66874	Contig7645	Homo sapiens chromosome 16 BAC clone CIT987-SK65D3, complete sequence / SJCHGC02063				sjchgc02063 protein [Schistosoma japonicum], similar to MGC45438 protein(Homo sapiens)
TC13315_612		0.998426		2.00155			0.995422		2.66825	TC13315	similar to hypothetical protein {Homo sapiens}, partial (6%)				rbm16 protein
TC16426_290		0.950653		1.36134			0.997041		2.66817	TC16426	serine/threonine protein kinase [Blastopirellula marina DSM 3645]				---NA---
TC7984_206		0.990077		1.63077			0.995556		2.66814	TC7984	hypothetical protein [Plasmodium yoelii yoelii]				---NA---
TC15257_203		0.985615		1.3162			0.995317		2.66779	TC15257	homologue to Probable exosome complex exonuclease 2 (EC 3.1.13.-). {Aeropyrum pernix}, partial (6%) / SJCHGC06449				exosome complex rna-binding protein rrp42
TC8743_851		0.999983		1.70556			0.995817		2.66672	TC8743	similar to Plasmodium falciparum (isolate 3D7). Hypothetical protein {Dictyostelium discoideum}, partial (2%)				autophagy-specific gene 4 cg4428-pa
Contig6262_643		0.997888		1.93358			0.988907		2.66605	Contig6262	Lycopersicon esculentum Ran protein-TC4 protein (RAN2B) mRNA,complete cds / Ran protein [Danio rerio] ref|NP_571384.1|				member ras oncogene family
TC12129_755		0.999648		0.180064			0.999817		2.66566	TC12129					tpa: endonuclease-reverse transcriptase
TC15871_304		0.997517		1.38075			0.997791		2.66483	TC15871	homologue to Ribosomal large subunit pseudouridine synthase C (EC 4.2.1.70) (Pseudouridylate synthase), partial (3%)				---NA---
TC7219_1056		0.999495		0.0911119			0.99985		2.66458	TC7219					---NA---
TC14950_652		0.996019		1.37274			0.994855		2.66413	TC14950	similar to ICP4 protein {Gallid herpesvirus 3}, partial (0%) / SJCHGC04336				usp11 protein
TC17627_41		0.999924		1.90398			0.999746		2.66384	TC17627	similar to unnamed protein product {Mus musculus}, partial (13%) / hypothetical protein DDB0187301 [Dictyostelium discoideum]				guanine nucleotide binding3
TC11404_1248		0.99993		1.44473			0.99895		2.66304	TC11404	weakly similar to replication factor C large subunit {Anas platyrhynchos}, partial (3%) / SJCHGC07965				replication factor c (activator 1)145kda
TC9766_537		0.998341		0.100869			0.998988		2.66298	TC9766					---NA---
TC15388_399		0.996462		1.55835			0.999914		2.66156	TC15388	SJCHGC09000				nemo-like kinase
TC19280_431		0.999484		1.29127			0.999454		2.66133	TC19280	similar to Isoleucyl-tRNA synthetase cytoplasmic (EC 6.1.1.5) (Isoleucine--tRNA ligase) (IleRS) (IRS). [Human], partial (12%)				isoleucine-trna synthetase
TC18552_150		0.998036		1.60292			0.99506		2.66127	TC18552	weakly similar to nuclear protein SA - fruit fly (Drosophila melanogaster), partial (6%) / SJCHGC08592				stromal antigen 1
TC7238_684		0.999271		0.483935			0.999273		2.66086	TC7238					endonuclease-reverse transcriptase
TC10182_157		0.996505		0.61832			0.985084		2.66067	TC10182					---NA---
TC15981_286		0.998723		0.261155			0.998655		2.65943	TC15981	similar to reverse transcriptase {synthetic construct}, partial (14%)				reverse transcriptase
TC8529_334		0.99891		1.4741			0.995631		2.6593	TC8529					---NA---
Contig4049_465		0.999965		1.78723			0.996041		2.65792	Contig4049	Ciona intestinalis cDNA, clone:cilv001m24, full insert sequence / SJCHGC03845				serine threonine kinase 25
Contig6011_518		0.997464		0.678377			0.999987		2.65747	Contig6011	Schistosoma japonicum clone S11A non-LTR retrotransposon SjR2-like, partial sequence				endonuclease-reverse transcriptase
TC14466_424		0.997312		2.37669			0.997026		2.65739	TC14466	similar to LysA {Dictyostelium discoideum}, partial (3%) / hypothetical protein MYPE7260 [Mycoplasma penetrans HF-2]				---NA---
TC13325_606		0.99952		1.22751			0.999993		2.6558	TC13325	RER1 protein, putative [Entamoeba histolytica HM-1:IMSS]				---NA---
TC7542_136		0.992653		2.2888			0.999124		2.65499	TC7542	similar to RNA-binding region containing protein 2 (Hepatocellular carcinoma protein 1) (Splicing factor HCC1)., partial (5%) / exodeoxyribonuclease III [Xylella fastidiosa 9a5c]				---NA---
TC13778_954		0.996762		1.55658			0.999011		2.65462	TC13778	weakly similar to LD09551p {Drosophila melanogaster}, partial (4%) / SJCHGC06794				ring finger protein 10
TC18936_254		0.999381		1.07881			0.999906		2.6537	TC18936					---NA---
TC15411_434		0.997029		0.117472			0.999182		2.65358	TC15411					---NA---
TC18702_749		0.999264		1.56443			0.998613		2.65243	TC18702					---NA---
TC18702_709		0.9996		1.60994			0.998756		2.65217	TC18702					---NA---
TC18423_108		0.993951		0.765483			0.992858		2.65027	TC18423					---NA---
TC7623_524		0.997132		1.41524			0.996751		2.65	TC7623	homologue to hypothetical protein {Plasmodium falciparum 3D7}, partial (13%) / SJCHGC04837				polypeptide n-acetylgalactosaminyltransferase 17
TC7989_330		0.999787		1.68067			0.999954		2.64906	TC7989	weakly similar to GH26345p {Drosophila melanogaster}, partial (23%) / SJCHGC06705				cg6094
TC12359_402		0.999419		1.2607			0.998477		2.64828	TC12359					---NA---
TC10074_314		0.995699		1.61111			0.996408		2.64817	TC10074					---NA---
TC10420_373		0.999651		0.0546802			0.998727		2.64782	TC10420	similar to Patched related family protein 15 {Caenorhabditis elegans}, partial (2%) / conserved hypothetical protein [Natronomonas pharaonis DSM 2160]				---NA---
TC12117_276		0.999823		2.00755			0.991805		2.64586	TC12117					---NA---
TC12549_513		0.99683		1.54544			0.98845		2.64528	TC12549	polyprotein {Arabidopsis thaliana}, partial (0%)				---NA---
TC18334_391		0.99471		1.5547			0.997154		2.64476	TC18334	similar to CG6000-PA {Drosophila melanogaster}, partial (18%) / SJCHGC01785				loc500420 protein
TC6927_367		0.99999		0.641691			0.999488		2.64229	TC6927					---NA---
TC19557_565		0.999992		1.3378			0.999715		2.64054	TC19557	SJCHGC08979				sjchgc08979 protein [Schistosoma japonicum], similar to KIAA1834 protein(Homo sapiens)
TC13750_752		0.999128		0.11328			0.999452		2.64038	TC13750					tpa: endonuclease-reverse transcriptase
TC9260_622		0.99998		1.95011			0.999082		2.63998	TC9260	hypothetical protein PF14_0537 [Plasmodium falciparum 3D7]				---NA---
TC13104_248		0.999696		1.90356			0.999324		2.63907	TC13104	similar to hypothetical protein {Plasmodium falciparum 3D7}, partial (5%) / SJCHGC04935				sjchgc04935 protein [Schistosoma japonicum], hypothetical protein
TC19209_191		0.996744		1.67067			0.999967		2.6387	TC19209	weakly similar to N-myristoyltransferase 2 {Takifugu rubripes}, partial (14%) / SJCHGC05862				n-myristoyltransferase 1
TC8031_830		0.997185		1.07622			0.997746		2.63824	TC8031	weakly similar to Probable phospholipid hydroperoxide glutathione peroxidase (EC 1.11.1.9) (PHGPx). [Common ice plant], partial (65%)				glutathione peroxidase
TC12856_404		0.999602		2.56182			0.998781		2.63582	TC12856	similar to Usp2 protein {Mus musculus}, partial (9%)				ubiquitin specific peptidase 2
TC12534_476		0.999798		1.70133			0.996865		2.63551	TC12534	Hypothetical protein Y94H6A.1 {Caenorhabditis elegans}, partial (2%)				nucleosome remodeling factor subunit bptf (bromodomain and phd finger-containing transcription factor) (fetal alzheimer antigen) (fetal alz-50 clone 1 protein)
TC9704_263		0.999948		1.03137			0.997743		2.63447	TC9704	iron transport system membrane protein yfeC [Campylobacter fetus subsp. fetus 82-40]				---NA---
TC9522_828		0.998005		1.44529			0.999409		2.63407	TC9522	similar to origin recognition complex protein 1 {Xenopus laevis}, partial (9%) / SJCHGC05990				origin recognitionsubunit 1-like
TC12226_544		0.995223		1.27911			0.999435		2.63381	TC12226	SJCHGC03340				sjchgc03340 protein [Schistosoma japonicum], hypothetical protein
TC13550_1043		0.997607		0.154331			1		2.63259	TC13550	hypothetical protein DDB0205575 [Dictyostelium discoideum]				---NA---
TC7842_166		0.995024		1.24296			0.991529		2.63197	TC7842	homologue to hypothetical protein {Neurospora crassa}, partial (2%) / Laterally SYmmetric (defective in lateral asymmetry) family member (lsy-2) [Caenorhabditis elegans]				---NA---
TC17598_486		0.999985		0.932941			0.995627		2.63137	TC17598	hypothetical protein [Plasmodium yoelii yoelii]				---NA---
TC7570_830		0.999999		3.22618			0.988352		2.63132	TC7570	similar to alpha-actinin {Biomphalaria glabrata}, partial (36%) / ENSANGP00000011796 [Anopheles gambiae str. PEST]				alpha 2
TC13099_295		0.999473		2.27752			0.999843		2.63124	TC13099	similar to ubiquitin protein ligase {Mus musculus}, partial (6%)				itchy homolog e3 ubiquitin protein ligase
TC10257_574		0.998835		1.53609			0.999747		2.63116	TC10257	SJCHGC03295				f-box protein 42
TC12864_498		0.99989		1.59147			0.999321		2.6308	TC12864	similar to cad2 {Silurana tropicalis}, partial (6%)				---NA---
Contig3131_363		0.999734		1.09852			0.994787		2.63079	Contig3131	Homo sapiens chromosome 5 clone CTB-25P15, complete sequence				---NA---
TC19634_575		0.995904		1.39154			0.994514		2.6303	TC19634	similar to Histidine-rich glycoprotein precursor. {Escherichia coli}, partial (5%) / hypothetical protein Tb10.05.0140 [Trypanosoma brucei]				---NA---
TC8031_980		0.999248		1.30406			0.999696		2.63017	TC8031	weakly similar to Probable phospholipid hydroperoxide glutathione peroxidase (EC 1.11.1.9) (PHGPx). [Common ice plant], partial (65%)				glutathione peroxidase
TC12600_541		0.999331		2.144			0.992897		2.62892	TC12600	weakly similar to DNA topoisomerase III alpha (EC 5.99.1.2). [Human], partial (14%) / SJCHGC08417				topoisomeraseiii alpha
TC8727_876		0.996962		1.86038			0.999406		2.62773	TC8727	weakly similar to similar to Plasmodium falciparum. Hypothetical protein {Dictyostelium discoideum}, partial (5%) / SJCHGC03966				and ph domain containing 2
TC7034_325		0.999547		0.0618889			0.998565		2.6272	TC7034	similar to putative senescence-associated protein {Pisum sativum}, partial (31%)				senescence-associated protein
TC17110_746		0.999706		0.143925			0.997458		2.62615	TC17110					tpa: endonuclease-reverse transcriptase
TC16822_1108		0.999967		0.680926			0.996139		2.62611	TC16822	similar to unknown protein {Arabidopsis thaliana}, partial (2%)				---NA---
TC10586_1115		0.998886		1.62068			0.998309		2.62527	TC10586	hypothetical protein [Plasmodium falciparum 3D7]				---NA---
TC17739_685		0.996958		1.09998			0.997211		2.6252	TC17739					---NA---
TC10619_634		0.990055		1.91122			0.999456		2.62398	TC10619	similar to phosphodiesterase I {Rattus norvegicus}, partial (2%) / SJCHGC06521				ectonucleotide pyrophosphatase phosphodiesterase 4
TC16875_1007		0.998517		0.164357			0.998532		2.62368	TC16875	similar to BcDNA.LD23634 {Drosophila melanogaster}, partial (2%) / SJCHGC09527				rbm25 protein
TC9588_246		0.996569		1.37496			0.999903		2.62365	TC9588	similar to yaaN protein - Bacillus subtilis, partial (3%) / SJCHGC03654				sjchgc03654 protein [Schistosoma japonicum], hypothetical protein
TC10779_1635		0.999381		1.42075			0.999248		2.62342	TC10779	similar to pr2.1 {rat cytomegalovirus Maastricht} [Rat cytomegalovirus Maastricht], partial (4%) / SJCHGC07969				sjchgc07969 protein [Schistosoma japonicum], hypothetical protein
TC17110_706		0.997245		0.120267			0.998854		2.62221	TC17110					tpa: endonuclease-reverse transcriptase
TC18527_612		0.999831		1.13549			0.999813		2.62201	TC18527	unknown {Schistosoma mansoni}, complete / hypothetical protein [Staphylococcus aureus] ref|YP_492712.1|				serpin peptidaseclademember 4
TC13281_348		0.998165		0.0547197			0.999817		2.62136	TC13281	SJCHGC02939				endonuclease-reverse transcriptase
TC9043_36		0.998771		1.69191			0.996557		2.62116	TC9043	weakly similar to LD17730p {Drosophila melanogaster}, partial (53%) / SJCHGC05513				adp-ribosylation factor related protein 1
TC10732_494		0.970376		1.28187			0.999942		2.62095	TC10732	weakly similar to mitochondrial ribosomal protein L30 {Mus musculus}, partial (19%) / SJCHGC05377				sjchgc05377 protein [Schistosoma japonicum], similar to ENSANGP00000016935(Anopheles gambiae)
Contig1711_650		0.999649		0.179524			0.999261		2.62077	Contig1711	Arabidopsis thaliana chromosome I BAC F28N24 genomic sequence, complete sequence / SJCHGC03096				gag-pol polyprotein
TC12697_706		0.988925		1.70092			0.999631		2.62071	TC12697	SJCHGC08824				sjchgc08824 protein [Schistosoma japonicum], hypothetical protein
TC17112_603		0.999344		1.82183			0.999294		2.6202	TC17112	weakly similar to CG1884-PA {Drosophila melanogaster}, partial (2%) / SJCHGC07145				ccr4-not transcriptionsubunit 1
TC18582_289		0.999997		0.368364			0.999993		2.61962	TC18582					---NA---
TC9267_854		0.999799		0.0640163			0.998576		2.61941	TC9267					endonuclease-reverse transcriptase
TC10651_213		0.986086		0.904834			0.991879		2.61899	TC10651	SJCHGC03199				sjchgc03199 protein [Schistosoma japonicum], similar to lipopolysaccharide-induced TNF factor(Gallus gallus)
TC13461_1190		0.999063		0.400497			0.998556		2.61873	TC13461	homologue to PAXILLIN-LIKE PROTEIN {Dictyostelium discoideum}, partial (4%)				mucin 17
TC19419_3		0.998799		1.69019			0.993425		2.61757	TC19419	similar to similar to NM_030768 integrin-linked kinase-associated serine-threonine phosphatase 2C, partial (24%)				integrin-linked kinase-associated serine threonine phosphatase 2c
TC9036_206		0.999973		1.68069			0.999909		2.61744	TC9036	SJCHGC05426				sjchgc05426 protein [Schistosoma japonicum], similar to ENSANGP00000009984(Anopheles gambiae)
TC17038_354		0.999451		1.92519			0.994084		2.61621	TC17038	weakly similar to similar to Arabidopsis thaliana (Mouse-ear cress). Putative WD-repeat membrane protein, partial (2%) / SJCHGC09094				sjchgc09094 protein [Schistosoma japonicum], similar to basigin precursor(Cricetulus griseus)
TC16518_422		0.999411		1.5737			0.999901		2.61612	TC16518	similar to neural-specific syntaxin-binding protein 1 {Lymnaea stagnalis}, partial (25%) / SJCHGC06236				syntaxin binding protein 1
TC11721_385		0.998607		2.1779			0.999903		2.61577	TC11721					---NA---
Contig5406_603		0.999397		1.09095			0.999633		2.61574	Contig5406	Loligo pealei mRNA for putative N-ethylmaleimide-sensitive fusion protein (NSF) / SJCHGC05550				n-ethylmaleimide-sensitive factor
TC16310_464		0.99968		2.73335			0.998978		2.61564	TC16310	similar to SWI-SNF complex 155 KDa subunit {Homo sapiens}, partial (6%)				swi snfmatrixactin dependent regulator ofsubfamilymember 2
TC16868_2598		0.994208		1.70119			0.997272		2.61501	TC16868	weakly similar to protein kinase putative {Plasmodium falciparum 3D7}, partial (1%) / SJCHGC03968				nuclear receptor binding protein
TC10508_807		0.998926		0.244519			0.996696		2.61431	TC10508	SJCHGC00268				sjchgc00268 protein [Schistosoma japonicum], similar to AAP06079-hypothetical protein(Schistosoma japonicum)
TC8077_255		0.999892		2.19101			0.99706		2.61392	TC8077	similar to LIM domain binding protein CLIM-1 {Gallus gallus}, partial (13%) / LIM domain binding protein CLIM-1 [Gallus gallus]				lim domain binding 2
TC14617_427		0.999851		1.25268			0.999093		2.61347	TC14617	hypothetical protein BT2328 [Bacteroides thetaiotaomicron VPI-5482]				---NA---
TC15184_908		0.998893		1.31595			0.997547		2.61298	TC15184					---NA---
TC19592_511		0.990586		1.45172			0.986627		2.61199	TC19592	similar to fumarate hydratase chain B (C-terminal domain of FumA E.coli) class I [imported] - Clostridium, partial (8%)				---NA---
TC7384_221		0.997366		1.13435			0.996607		2.61167	TC7384	weakly similar to thymus LIM protein TLP-A {Mus musculus}, partial (30%) / SJCHGC06247				cysteine-rich protein 2
TC11461_865		0.998113		0.918403			0.999935		2.61003	TC11461	homologue to P0453E05.6 {Oryza sativa (japonica cultivar-group)}, partial (1%) / hypothetical protein [Oryza sativa (japonica cultivar-group)] dbj|BAD21928.1|				---NA---
TC11213_890		0.996226		0.831461			0.998722		2.60839	TC11213					---NA---
TC13650_944		0.999661		0.20946			0.997379		2.6079	TC13650	weakly similar to unknown {Homo sapiens}, partial (5%) / hypothetical protein RF_0780 [Rickettsia felis URRWXCal2]				---NA---
TC19751_153		1		1.83969			0.998252		2.60758	TC19751	putative peptidoglycan bound protein [Plasmodium yoelii yoelii]				---NA---
Contig1375_107		0.999683		0.174971			0.999995		2.6072	Contig1375	Schistosoma japonicum clone G55A non-LTR retrotransposon SjR2-like, partial sequence / SJCHGC02974				sjchgc02974 protein [Schistosoma japonicum], hypothetical protein
TC7091_1362		0.994387		0.962199			0.996627		2.60697	TC7091	weakly similar to Similar to forkhead box O1 {Homo sapiens}, partial (5%) / hypothetical protein [Plasmodium yoelii yoelii]				tryptophan-rich antigen (pv-fam-a)
TC7186_1		0.999766		0.340876			0.999851		2.60642	TC7186					---NA---
TC18669_507		0.999965		1.93359			0.995438		2.60574	TC18669	hypothetical protein PFL1130c [Plasmodium falciparum 3D7]				---NA---
TC13340_260		0.99917		1.73071			0.998995		2.60553	TC13340	4-hydroxybenzoate octaprenyltransferase, putative [Geobacter sulfurreducens PCA]				---NA---
TC17332_321		0.999927		2.14032			0.994297		2.60495	TC17332	PREDICTED: similar to CG4742-PA [Apis mellifera]				---NA---
TC8461_562		0.999439		1.71834			0.999665		2.60491	TC8461	weakly similar to ORF YGL227w {Saccharomyces cerevisiae}, partial (2%) / SJCHGC07953				ran gtpase binding protein
TC15759_324		0.964165		2.00988			0.999937		2.60483	TC15759	weakly similar to protein disulfide isomerase-related protein P5 precursor {Danio rerio}, partial (17%) / SJCHGC05888				protein disulfide isomerase-related protein
TC7841_1532		0.983366		2.23384			0.995341		2.60355	TC7841	weakly similar to Filamin A (Alpha-filamin) (Filamin 1) (Endothelial actin-binding protein) (ABP-280), partial (7%)				actin-binding filamin-like protein
TC10619_694		0.998957		1.87721			0.999893		2.60348	TC10619	similar to phosphodiesterase I {Rattus norvegicus}, partial (2%) / SJCHGC06521				ectonucleotide pyrophosphatase phosphodiesterase 4
TC10990_1091		0.99776		1.81962			0.999979		2.60348	TC10990	SJCHGC04711				sjchgc04711 protein [Schistosoma japonicum], hypothetical protein
TC14418_1089		0.999738		1.93244			0.998612		2.60339	TC14418	similar to Striatin 3 (Cell-cycle autoantigen SG2NA) (S-G2 antigen). [Mouse], partial (6%) / SJCHGC06496				calmodulin binding protein 3
TC12590_435		0.9983		0.455583			0.999934		2.60283	TC12590	similar to This is the longest open reading frame of the sequence that starts with Met {Schistosoma mansoni}, partial (26%) / hypothetical protein PB108456.00.0 [Plasmodium berghei]				---NA---
Contig3909_514		0.999433		1.46578			0.999027		2.60229	Contig3909	Homo sapiens 12 BAC RP11-616L12 (Roswell Park Cancer Institute Human BAC Library) complete sequence / SJCHGC05446				sjchgc05446 protein [Schistosoma japonicum], similar to ENSANGP00000006039(Anopheles gambiae)
TC17607_309		0.999183		1.79334			0.999351		2.60157	TC17607	SJCHGC03829				sjchgc03829 protein [Schistosoma japonicum], hypothetical protein
TC19023_308		0.999943		0.186849			0.999883		2.60077	TC19023					tpa: endonuclease-reverse transcriptase
TC9320_292		0.999473		0.722281			0.998435		2.60067	TC9320	SJCHGC02961				sjchgc02961 protein [Schistosoma japonicum], similar to Hypothetical protein CBG21915(Caenorhabditis briggsae)
TC6927_407		0.999536		0.587542			0.998635		2.60036	TC6927					---NA---
TC8444_1174		0.999211		1.96393			0.999044		2.59894	TC8444	weakly similar to hypothetical protein F36F2.3 - Caenorhabditis elegans, partial (2%) / SJCHGC03553				retinoblastoma-binding protein 6 isoform 2 isoform 1
TC16535_581		0.999206		0.928232			0.999804		2.59785	TC16535	70 000 mol wt antigen-hsp70 homologue (619 AA) {Schistosoma mansoni}, partial (2%) / conserved hypothetical protein [Plasmodium chabaudi]				---NA---
TC18424_313		0.998802		1.37874			0.998873		2.59736	TC18424	weakly similar to p70s6k protein kinase homolog {Drosophila melanogaster}, partial (26%) / SJCHGC04187				ribosomal protein s6polypeptide 2
TC8622_474		0.999639		1.00458			0.998899		2.5973	TC8622					---NA---
TC8234_459		0.997859		1.52749			0.992591		2.5963	TC8234	SJCHGC08883				sjchgc08883 protein [Schistosoma japonicum], hypothetical protein
TC9299_376		0.999991		2.0053			0.997203		2.59494	TC9299	bromodomain-containing protein [Dictyostelium discoideum]				---NA---
Contig5729_708		0.999446		1.6287			0.999236		2.59484	Contig5729	Homo sapiens chromosome 5 clone RP11-428C6, complete sequence / SJCHGC04694				sjchgc04694 protein [Schistosoma japonicum], hypothetical protein
TC14488_1004		0.997899		0.980635			1		2.59282	TC14488	weakly similar to Similar to hypothetical protein FLJ25555 {Mus musculus}, partial (15%) / SJCHGC05847				ankrd13d protein
TC17007_899		0.996682		1.55			0.999322		2.59274	TC17007	similar to similar to NM_005731 actin related protein 2-3 complex subunit 2 (34 kD) in Homo sapiens, partial (88%)				actin related protein 2 3 complex subunit 2
TC12598_464		0.997716		0.588348			0.983834		2.59247	TC12598	hypothetical protein LJ_0898 [Lactobacillus johnsonii NCC 533]				---NA---
TC15511_448		0.999643		0.114612			0.998798		2.59074	TC15511					activin receptor type
TC16321_310		0.998105		1.22756			0.992551		2.59053	TC16321	similar to reverse transcriptase {synthetic construct}, partial (1%) / hypothetical protein [Plasmodium falciparum 3D7]				---NA---
TC11477_697		0.996912		1.72432			0.994853		2.58837	TC11477					component of oligomeric golgi complex 5
TC7091_1238		0.999994		0.901465			0.999967		2.58702	TC7091	weakly similar to Similar to forkhead box O1 {Homo sapiens}, partial (5%) / hypothetical protein [Plasmodium yoelii yoelii]				tryptophan-rich antigen (pv-fam-a)
TC8932_480		0.996586		1.6322			0.998856		2.5856	TC8932	similar to regulatory subunit of cAMP-dependent histone kinase {Hemicentrotus pulcherrimus}, partial (18%) / SJCHGC02266				cg15862-isoform a
TC11170_219		0.999941		0.92937			0.984038		2.58503	TC11170	similar to Usmg5 protein {Mus musculus}, partial (31%) / uridylate kinase [Gloeobacter violaceus PCC 7421]				---NA---
Contig6642_320		0.994553		4.45587			0.997012		2.58433	Contig6642	Homo sapiens chromosome 5 clone RP11-263G2, complete sequence / SJCHGC05438				sjchgc05438 protein [Schistosoma japonicum], similar to XP_392549-similar to ENSANGP00000010648(Apis mellifera)
TC10990_1051		0.999958		1.78705			0.985001		2.58291	TC10990	SJCHGC04711				sjchgc04711 protein [Schistosoma japonicum], hypothetical protein
TC17613_830		0.999683		1.11137			0.994776		2.58233	TC17613	weakly similar to bA22I24.2.1 (GTP binding protein 2) {Homo sapiens}, partial (23%) / SJCHGC08667				gtp binding protein 2
TC18363_189		0.99749		0.0881527			0.996223		2.58202	TC18363	weakly similar to polyprotein {Schistosoma japonicum}, partial (2%) / SJCHGC06937				sjchgc06937 protein [Schistosoma japonicum], similar to polyprotein(Schistosoma japonicum)
TC15986_342		0.99593		1.61782			0.999996		2.58132	TC15986					---NA---
TC8453_673		0.998552		1.65052			0.998925		2.57995	TC8453	homologue to hypothetical protein {Plasmodium falciparum 3D7}, partial (0%) / SJCHGC08166				exocyst complex component 1
TC13257_164		0.99959		1.36148			0.999479		2.57936	TC13257					---NA---
TC17255_675		0.98598		1.47072			1		2.5793	TC17255	similar to hypothetical protein with Src homology 3, partial (54%)				sorting nexin 9
TC18336_561		0.999193		0.0827294			0.999886		2.57913	TC18336					---NA---
Contig5855_569		0.996064		3.48746			0.986113		2.5789	Contig5855	Pan troglodytes chromosome 22 clone:RP43-184I13, map 22, complete sequences				calponin-like protein
TC12397_367		0.99085		1.79625			0.990678		2.57868	TC12397					cg2747-isoform b
TC13739_825		0.999627		1.85817			0.999862		2.57816	TC13739	similar to Transcription factor COE2. [Zebrafish Danio rerio], partial (2%) / Leishmania major strain Friedlin proteophosphoglycan 5 [Leishmania major strain Friedlin]				proteophosphoglycan ppg4
TC15388_439		0.999278		1.61586			0.99998		2.57745	TC15388	SJCHGC09000				nemo-like kinase
TC18408_695		0.998667		1.44599			0.978082		2.57677	TC18408	similar to MSTP021 {Homo sapiens}, partial (32%)				crooked neck protein
TC14821_124		0.999932		1.43492			0.999939		2.57664	TC14821	CG6755-PA, isoform A [Drosophila melanogaster] sp|Q9VCP0|ELOA1_DROME Transcription elongation factor B polypeptide 3 (RNA polymerase II transcription factor SIII subunit A) (Elongin A) (dEloA)				---NA---
TC19258_428		0.9955		1.32725			0.985083		2.57645	TC19258	ENSANGP00000013940 [Anopheles gambiae str. PEST]				phosphatidylserine synthase 1
TC16053_332		0.999728		0.144575			0.999919		2.57623	TC16053					---NA---
TC16175_352		0.99992		1.02978			0.994112		2.5762	TC16175	similar to Elongation factor G 2 mitochondrial precursor (mEF-G-2). [Fission yeast], partial (9%) / SJCHGC08038				g elongationmitochondrialisoform cra_c
TC11411_974		0.95491		0.954996			0.999757		2.57604	TC11411	weakly similar to chromosome 20 open reading frame 11 {Homo sapiens}, partial (10%) / SJCHGC08993				chromosome 20 open reading frame 11
TC10875_565		0.997058		1.59655			0.996864		2.57564	TC10875	similar to hypothetical protein {Schistosoma japonicum}, partial (13%)				---NA---
TC13779_715		0.999994		1.38464			0.999894		2.57522	TC13779	similar to Glycogen debranching enzyme (Glycogen debrancher), partial (7%)				amylo-6-4-alpha-glucanotransferase isoform 1
TC13401_612		0.989334		1.81826			0.999282		2.57445	TC13401	ornithokinin receptor [Gallus gallus]				---NA---
TC12090_421		0.999409		1.95042			0.984419		2.57363	TC12090	SJCHGC05203				sjchgc05203 protein [Schistosoma japonicum], similar to XP_217301-similar to RIKEN cDNA 1110059G10(Rattus norvegicus)
TC8362_599		0.999449		2.14494			0.999982		2.57355	TC8362	weakly similar to unnamed protein product {Mus musculus}, partial (16%) / SJCHGC05579				coatomer proteinsubunit gamma 2
TC10196_358		0.999446		1.07614			0.997228		2.57348	TC10196	CRISPR-associated protein Cas1 [Synechococcus sp. JA-3-3Ab]				---NA---
Contig2510_894		0.999935		1.45583			0.998826		2.57237	Contig2510	Caenorhabditis elegans cosmid C11H1, complete sequence / SJCHGC09170				cdc-like kinase 2
Contig5974_441		0.999607		0.382151			0.995284		2.57088	Contig5974	Schistosoma mansoni microsatellite SMDA23 sequence				sjchgc05284 protein [Schistosoma japonicum], similar to polyprotein(Schistosoma japonicum)
TC14626_309		0.998795		0.0571988			0.99988		2.56983	TC14626					endonuclease-reverse transcriptase
TC16023_500		0.999747		0.542728			0.999548		2.56979	TC16023					endonuclease-reverse transcriptase
TC6934_109		0.998191		0.946129			0.992324		2.56742	TC6934	similar to hypothetical protein {Plasmodium falciparum 3D7}, partial (2%) / hypothetical protein CaO19_13424 [Candida albicans SC5314] gb|EAL04506.1|				---NA---
TC13704_1775		0.999945		0.737138			0.976951		2.5671	TC13704					tpa: endonuclease-reverse transcriptase
TC12535_249		0.99489		1.30365			0.995588		2.56644	TC12535	weakly similar to Cleavage stimulation factor 50 kDa subunit (CSTF 50 kDa subunit) (CF-1 50 kDa subunit). [Human], partial (19%) / ENSANGP00000022165 [Anopheles gambiae str. PEST]				cleavage stimulation3 pre-subunit 1
TC14535_355		0.998518		1.32939			0.99907		2.56526	TC14535					---NA---
TC9920_251		0.999165		0.226787			0.997659		2.56484	TC9920					tpa: endonuclease-reverse transcriptase
TC11014_908		0.994229		1.17396			0.998043		2.56462	TC11014					---NA---
TC9721_385		0.998098		0.0616283			0.998306		2.56453	TC9721					tpa: endonuclease-reverse transcriptase
TC12242_351		0.993707		2.33729			0.999309		2.56341	TC12242	similar to histocompatibility antigen H-YDb male-specific - mouse, partial (1%) / SJCHGC03952				sjchgc03952 protein [Schistosoma japonicum], similar to BAC37893-unnamed protein product(Mus musculus)
TC19093_787		0.986704		2.31026			0.993627		2.56327	TC19093	SJCHGC03628				sjchgc03628 protein [Schistosoma japonicum], hypothetical protein
TC13191_409		0.976812		1.51353			0.999184		2.56196	TC13191	SJCHGC09274				component of oligomeric golgi complex 2
TC19096_96		0.999145		3.13326			0.983784		2.56059	TC19096	SJCHGC07370				sjchgc07370 protein [Schistosoma japonicum], similar to folate hydrolase; N-acetylated alpha-linked acidic dipeptidase(Rattus norvegicus)
TC16875_1047		0.999161		0.176916			0.999329		2.55983	TC16875	similar to BcDNA.LD23634 {Drosophila melanogaster}, partial (2%) / SJCHGC09527				rbm25 protein
TC9606_228		0.999367		0.687801			0.998372		2.55855	TC9606					tpa: endonuclease-reverse transcriptase
TC17913_508		0.989345		1.9366			0.999802		2.55838	TC17913	weakly similar to Similar to chromosome condensation 1 {Mus musculus}, partial (23%) / SJCHGC08856				regulator of chromosome condensation 1
TC7192_598		0.985347		2.36316			0.960973		2.55817	TC7192	similar to chloroquine resistance marker protein {Plasmodium falciparum}, partial (0%)				---NA---
TC9271_303		0.999159		1.26735			0.998048		2.55726	TC9271	homologue to hypothetical protein FLJ10743 in Homo sapiens; similar to XM_026994 hypothetical protein FLJ10743, partial (28%) / enolase				tbc1 domainmember 13
TC15106_675		0.999958		1.57687			0.996384		2.55553	TC15106	similar to Transcriptional regulator {Vibrio vulnificus CMCP6}, partial (12%) / SJCHGC04205				sjchgc04205 protein [Schistosoma japonicum], similar to ENSANGP00000006498(Anopheles gambiae)
TC17630_871		0.997878		0.174335			0.998571		2.55511	TC17630	similar to polyprotein {Schistosoma japonicum}, partial (2%)				endonuclease-reverse transcriptase
Contig7969_1775		0.992673		1.16668			0.9889		2.55484	Contig7969	Human DNA sequence from clone RP11-414H17 on chromosome 10, complete sequence / SJCHGC06404				zincccch-type with g patch domain
TC11732_592		0.994368		1.44044			0.998215		2.5544	TC11732	weakly similar to unnamed protein product {Mus musculus}, partial (18%) / SJCHGC03466				phospholipase dmember 4
TC7803_732		0.998986		0.01			0.999808		2.5541	TC7803	F53F8.1 [Caenorhabditis elegans]				---NA---
TC12820_236		0.999275		1.39071			0.998689		2.55409	TC12820					---NA---
TC16387_100		0.99803		0.110385			0.998016		2.55366	TC16387	similar to polyprotein {Schistosoma japonicum}, partial (7%)				sjchgc09145 protein [Schistosoma japonicum], similar to polyprotein(Schistosoma japonicum)
Contig4144_607		0.996816		1.11313			0.998443		2.55351	Contig4144	Zea mays PCO128289 mRNA sequence / SJCHGC02532				sjchgc02532 protein [Schistosoma japonicum], similar to Sm29(Schistosoma mansoni)
TC16757_632		0.999968		0.0449858			0.999855		2.55334	TC16757					endonuclease-reverse transcriptase
TC10739_1653		0.998612		1.50552			0.999937		2.55299	TC10739	similar to LOC218811 protein {Mus musculus}, partial (20%) / SJCHGC09331				sec24 related genemember c
TC14955_307		0.999967		1.88159			0.997634		2.5521	TC14955					nuclear export protein noc3
TC8550_513		1		1.66702			0.99909		2.55124	TC8550	SJCHGC04836				ap1 gamma subunit binding protein 1
TC9849_473		0.998184		1.07013			0.999626		2.55092	TC9849	SJCHGC07821				sjchgc07821 protein [Schistosoma japonicum], similar to NP_595277-hypothetical protein; sequence orphan; low similarity to glycoamylases and other cell surface proteins; contains ~250-270 copies of a 13 AA repeat, NSSTPITSSSIL(Schizosaccharomyces pombe)
TC16026_426		0.999994		1.81858			0.994931		2.55072	TC16026					sjchgc06333 protein [Schistosoma japonicum], hypothetical protein
TC14429_1043		0.999718		1.43882			0.99864		2.55067	TC14429	similar to alpha-2-macroglobulin - Japanese lamprey, partial (4%) / SJCHGC03405				alpha-2-macroglobulin precursor (alpha-2-m)
TC17137_246		0.999916		1.70428			0.999123		2.55043	TC17137	weakly similar to Similar to RIKEN cDNA 2410044K02 gene {Homo sapiens}, partial (22%) / SJCHGC08752				tho complex 3
TC19107_620		0.999781		1.84169			0.999658		2.54791	TC19107	similar to GH21034p {Drosophila melanogaster}, partial (20%) / SJCHGC05065				4930431b09rik protein
TC11452_689		0.997613		1.64357			0.996965		2.54693	TC11452	weakly similar to probable sterol O-acyltransferase (EC 2.3.1.26) H19N07.4 - Caenorhabditis elegans, partial (9%) / SJCHGC09039				diacylglycerol acyltransferase
Contig5745_579		0.999308		1.84753			0.995974		2.54662	Contig5745	Homo sapiens chromosome 11, clone RP11-65C9, complete sequence / SJCHGC04686				sjchgc04686 protein [Schistosoma japonicum], hypothetical protein
TC10111_206		0.999556		2.01726			0.998388		2.54496	TC10111					ank accession number z98600 cofilin in schizosaccharomyces pombe
TC12753_143		0.999686		0.0119947			0.999297		2.54487	TC12753					---NA---
TC10441_530		0.999255		1.60033			0.993284		2.54442	TC10441	similar to Similar to ARP3 actin-related protein 3 homolog (yeast) {Xenopus laevis}, partial (12%) / SJCHGC05551				arp3 actin-related protein 3 homolog
TC15347_258		0.999684		1.86338			0.999603		2.54396	TC15347					---NA---
TC10402_490		0.99951		0.0747294			0.999036		2.5439	TC10402					---NA---
TC10718_1145		0.999275		1.95913			0.992783		2.54387	TC10718	weakly similar to probable membrane protein YNL228w - yeast (Saccharomyces cerevisiae), partial (14%)				corin isoform 1
TC14789_488		0.999067		1.59745			0.999912		2.54377	TC14789	similar to SD15982p {Drosophila melanogaster}, partial (44%) / ENSANGP00000020204 [Anopheles gambiae str. PEST]				solute carrier family 25 (mitochondrial carrier: glutamate)member 22
TC13602_411		0.997136		1.43818			0.997899		2.54311	TC13602	homologue to histone protein Hist2h3c1 {Mus musculus}, partial (79%) / H3 histone, family 2 [Mus musculus] gb|AAO06264.1|				histone protein hist2h3c1
Contig5395_716		0.996033		2.1861			0.997775		2.54163	Contig5395	Homo sapiens, Similar to hypothetical protein FLJ12700, cloneIMAGE:5521530, mRNA / SJCHGC02733				prp3 pre-mrna processing factor 3 homolog
TC11352_576		0.998407		1.43856			0.988698		2.54062	TC11352	similar to probable porin PA3588 [imported] - Pseudomonas aeruginosa (strain PAO1), partial (3%) / SJCHGC03410				nucleolar preribosomal-associated protein 1
TC7104_293		0.999555		1.69646			0.999929		2.53966	TC7104	similar to cytochrome b {Necator americanus}, partial (4%) / dihydrodipicolinate synthase [Hahella chejuensis KCTC 2396]				---NA---
TC16866_1342		0.999408		1.34853			0.997957		2.53827	TC16866	similar to Similar to heterogeneous nuclear ribonucleoproteins methyltransferase-like 2 (S. cerevisiae), partial (71%)				protein arginine methyltransferase 1
TC7297_418		0.997208		0.0564936			0.997688		2.53761	TC7297	similar to NADH dehydrogenase subunit 4 {Paracentrotus lividus}, partial (3%)				endonuclease-reverse transcriptase
TC17995_284		0.999882		0.148152			0.999974		2.5374	TC17995	similar to unknown {Gallus gallus}, partial (1%)				---NA---
TC13360_599		0.993464		2.41622			0.990631		2.53719	TC13360	similar to LD23884p {Drosophila melanogaster}, partial (11%)				novel proteinvertebrateabc1 activity of bc1 complex like
TC7667_389		0.999814		1.485			0.999282		2.53583	TC7667					---NA---
TC11604_440		0.999988		1.74386			0.998807		2.53525	TC11604	weakly similar to unnamed protein product {Mus musculus}, partial (21%) / hypothetical protein PF14_0544 [Plasmodium falciparum 3D7]				---NA---
Contig5533_554		0.998756		1.47761			0.999832		2.53465	Contig5533	Oryza sativa (japonica cultivar-group) chromosome 10, section 73 of 77 ofthe complete sequence / SJCHGC09040				pur-alpha
TC19197_205		0.998626		0.426626			0.998399		2.53248	TC19197	hypothetical protein PB000422.03.0 [Plasmodium berghei]				---NA---
TC15212_745		0.997607		1.40574			0.996735		2.53224	TC15212					---NA---
TC13643_674		0.998026		2.75056			0.998768		2.53222	TC13643	weakly similar to LD29830p {Drosophila melanogaster}, partial (11%)				srp54 cg4602-pa
TC11562_589		0.994539		1.42739			0.999947		2.53221	TC11562	SJCHGC05829				sjchgc05829 protein [Schistosoma japonicum], hypothetical protein
TC12598_398		0.998234		0.844987			0.998361		2.53165	TC12598	hypothetical protein LJ_0898 [Lactobacillus johnsonii NCC 533]				---NA---
TC18795_328		0.998524		1.6452			0.997637		2.5315	TC18795	similar to hypothetical protein {Plasmodium falciparum 3D7}, partial (1%)				---NA---
TC10220_497		0.998551		1.91483			0.999978		2.53104	TC10220					---NA---
TC18156_287		0.996128		1.66425			0.999991		2.531	TC18156	similar to similar to NM_015344 brain my047 protein leptin receptor overlapping transcript-like 1, partial (70%)				leptin receptor overlapping transcript-like 1
TC18319_594		0.991475		1.54996			0.99969		2.5298	TC18319					cg2212-isoform a
TC17094_368		0.998048		2.13159			0.998326		2.52966	TC17094	weakly similar to GM01605p {Drosophila melanogaster}, partial (44%) / SJCHGC09609				acyltransferase like 2
TC12397_407		0.999765		1.57687			0.999857		2.52956	TC12397					cg2747-isoform b
TC9653_434		0.994993		2.21238			0.997664		2.52852	TC9653	DYRK2-like protein {Schistosoma mansoni}, complete				dual-specificity tyrosine--phosphorylation regulated kinase 2
TC16714_242		0.999989		0.504916			0.999994		2.52722	TC16714	similar to epidermal growth factor receptor {Schistosoma mansoni}, partial (4%)				---NA---
TC7951_822		0.999838		1.94494			0.999999		2.52712	TC7951	weakly similar to CG7236-PA {Drosophila melanogaster}, partial (6%) / SJCHGC09170				sjchgc09170 protein [Schistosoma japonicum], similar to CDC-like kinase 2 isoform 1; dual specificity protein kinase CLK2; CLK kinase(Homo sapiens)
TC14776_332		0.999518		0.074677			0.99812		2.52664	TC14776					endonuclease-reverse transcriptase
TC18477_205		0.998275		0.937174			0.997108		2.52664	TC18477	similar to Unknown (protein for IMAGE:3618123) {Homo sapiens}, partial (4%)				integrator complex subunit 1
TC11881_858		0.999254		1.4138			0.998996		2.52628	TC11881					---NA---
TC15107_514		0.991954		2.62928			0.999739		2.52563	TC15107	similar to Cytochrome c oxidase polypeptide III (EC 1.9.3.1). [Amoeba], partial (5%)				---NA---
TC13943_1045		0.999481		0.157641			0.999853		2.52538	TC13943	similar to B1139B11.15 {Oryza sativa (japonica cultivar-group)}, partial (30%)				---NA---
TC10773_473		0.998994		0.145222			0.999725		2.52527	TC10773	unnamed protein product {Homo sapiens}, partial (1%) / hypothetical protein [Neurospora crassa N150] ref|XP_961210.1|				---NA---
TC19658_439		0.99834		1.26174			0.998579		2.52511	TC19658	similar to hypothetical protein {Plasmodium falciparum 3D7}, partial (0%)				mgc84256 protein
TC14562_845		0.998348		1.62641			0.998299		2.52504	TC14562	weakly similar to CG4835-PA {Drosophila melanogaster}, partial (3%) / hypothetical protein [Plasmodium yoelii yoelii]				---NA---
TC12811_101		0.999938		1.63786			0.999694		2.52442	TC12811					---NA---
TC10315_186		0.997303		1.69809			0.999606		2.52436	TC10315					---NA---
TC6973_41		0.999676		0.0715444			0.999803		2.52395	TC6973					reverse transcriptase sr3-left
TC10586_999		0.998038		1.62938			0.998319		2.52392	TC10586	hypothetical protein [Plasmodium falciparum 3D7]				---NA---
TC17692_638		0.997263		1.50269			0.995665		2.52381	TC17692	similar to putative protein kinase WNK4 {Rattus norvegicus}, partial (4%)				wnk lysine deficient protein kinaseisoform cra_b
TC11104_575		0.980121		1.25861			0.999684		2.52327	TC11104	hypothetical protein PC000058.03.0 [Plasmodium chabaudi]				2 protein
TC15655_693		0.999999		1.70169			0.999992		2.52301	TC15655					ser thr protein phosphatase family protein
TC13164_301		0.998967		1.60571			0.996061		2.52287	TC13164	similar to protein tyrosine kinase {Ephydatia fluviatilis}, partial (6%) / ENSANGP00000000570 [Anopheles gambiae str. PEST]				bmx non-receptor tyrosine kinase
TC11740_1007		0.999957		0.311301			0.999837		2.52248	TC11740	weakly similar to BRCA1-binding helicase-like protein BACH1 {Homo sapiens}, partial (9%)				brca1 interacting protein c-terminal helicase 1
TC17993_615		0.999924		1.85154			0.999425		2.52158	TC17993	hypothetical protein DDB0189193 [Dictyostelium discoideum]				ubiquitin-protein ligase
TC11540_743		0.990993		1.86703			0.998834		2.52127	TC11540	weakly similar to SCO1 protein homolog mitochondrial precursor. [Human], partial (30%) / SJCHGC09495				sco cytochrome oxidase deficient homolog 1
TC8062_210		0.997216		2.06508			0.998337		2.52076	TC8062	similar to CG4374-PA {Drosophila melanogaster}, partial (1%)				---NA---
TC8993_17		0.999946		0.142248			0.999063		2.52068	TC8993					endonuclease-reverse transcriptase
TC8430_702		0.99715		2.08503			0.99877		2.51984	TC8430	similar to LD25651p {Drosophila melanogaster}, partial (3%) / SJCHGC06360				signal recognition particle receptor (docking protein)
TC11630_396		0.994539		1.7973			0.996281		2.51829	TC11630					anaphase promoting complex subunit 1
TC17167_710		0.998212		1.48073			0.999388		2.5175	TC17167	homologue to SRPSOX {Homo sapiens}, partial (4%) / SJCHGC02883				sh3-domain grb2-like endophilin b1
TC18250_269		0.998855		1.62705			0.99959		2.51744	TC18250	weakly similar to unnamed protein product {Mus musculus}, partial (29%) / SJCHGC06419				hiv-induced protein-7-like protease
TC8954_282		0.999679		1.45371			0.998446		2.51669	TC8954	similar to RE06653p {Drosophila melanogaster}, partial (5%) / SJCHGC06350				ptc7 protein phosphatase homolog
TC7219_890		0.999254		0.705273			0.999907		2.5164	TC7219					---NA---
TC13124_278		0.99811		1.2465			0.998627		2.51589	TC13124					---NA---
TC10729_558		0.998659		0.963037			0.997245		2.5151	TC10729	homologue to similar to NM_057948 ER lumen protein retaining receptor 2 in Drosophila melanogaster, partial (51%)				kdel (lys-asp-glu-leu) endoplasmic reticulum protein retention receptor 1
TC9281_551		0.999566		1.37232			0.999896		2.51355	TC9281	weakly similar to Type II membrane protein of ER~mouse gene similar to alpha-mannosidase {Mus musculus}, partial (19%) / SJCHGC04235				er degradationmannosidase alpha-like 1
TC9333_486		0.999746		1.6295			0.999317		2.51277	TC9333	SJCHGC08158				im:7145112 protein
Contig8644_1259		0.984054		1.26427			0.999992		2.51277	Contig8644	S.mansoni ATP:guanidino kinase (Smc74) mRNA, complete cds / SJCHGC01849				dna-damage repair protein drt111 precursor
TC10875_625		0.999567		1.49466			0.99882		2.51273	TC10875	similar to hypothetical protein {Schistosoma japonicum}, partial (13%)				---NA---
TC13363_250		0.999249		1.56527			1		2.51121	TC13363	LD02639p [Drosophila melanogaster] gb|AAF53027.1|				---NA---
TC10315_133		0.997749		2.11063			0.997411		2.51038	TC10315					---NA---
TC17188_583		0.999881		0.260918			0.999631		2.51028	TC17188	similar to hypothetical protein all7010 [imported] - Nostoc sp. (strain PCC 7120) plasmid pCC7120alpha, partial (3%)				---NA---
TC18891_466		0.998007		1.44812			0.985043		2.51023	TC18891	SJCHGC07840				chromosome x and y open reading frame 3
TC7115_632		0.988452		0.594399			0.998819		2.50968	TC7115	similar to ALR protein - human, partial (0%) / probable signal peptide protein [Burkholderia ambifaria AMMD]				---NA---
TC14662_994		0.996609		1.52178			0.999933		2.50842	TC14662	weakly similar to Metastasis associated protein MTA2 (Metastasis-associated 1-like 1) (MTA1-L1 protein), partial (5%) / SJCHGC08452				metastasis-associated protein 3
TC13360_639		0.999381		1.38232			0.998831		2.50829	TC13360	similar to LD23884p {Drosophila melanogaster}, partial (11%)				novel proteinvertebrateabc1 activity of bc1 complex like
TC9265_538		0.999459		1.08256			0.991919		2.50809	TC9265					sjchgc08115 protein [Schistosoma japonicum], hypothetical protein
TC12096_480		0.992006		1.22006			0.999573		2.50795	TC12096	Imh1p [Saccharomyces cerevisiae]				viral a-type inclusion
TC11337_1456		0.998798		1.10906			0.999896		2.50762	TC11337	weakly similar to PGPS-D1 {Petunia x hybrida}, partial (23%) / SJCHGC06569				epithelial protein lost in neoplasm beta
TC13643_633		0.999987		2.25535			0.998922		2.50684	TC13643	weakly similar to LD29830p {Drosophila melanogaster}, partial (11%)				srp54 cg4602-pa
TC19096_91		0.983161		1.30861			0.99869		2.50563	TC19096	SJCHGC07370				sjchgc07370 protein [Schistosoma japonicum], similar to folate hydrolase; N-acetylated alpha-linked acidic dipeptidase(Rattus norvegicus)
TC13911_470		0.999646		1.72703			0.999024		2.50507	TC13911	similar to Nonsense-mediated mRNA decay protein 3. [Bakers yeast], partial (4%) / unknown protein [Arabidopsis thaliana] gb|AAP04165.1|				nmd3 homolog
TC17672_589		0.991113		2.35993			0.995902		2.50492	TC17672	weakly similar to vitellogenin {Larus argentatus}, partial (2%)				---NA---
TC18174_706		0.997428		1.36024			0.997198		2.50464	TC18174	SJCHGC07963				kiaa1700 protein
TC14574_289		0.999996		0.427907			0.999989		2.50459	TC14574					sjchgc08115 protein [Schistosoma japonicum], hypothetical protein
TC18572_497		0.998553		1.64341			0.999852		2.50428	TC18572	hypothetical protein DDB0191988 [Dictyostelium discoideum]				---NA---
TC15555_339		0.999994		0.17049			0.999974		2.5041	TC15555					---NA---
TC18334_524		0.999992		1.38648			0.99923		2.50285	TC18334	similar to CG6000-PA {Drosophila melanogaster}, partial (18%) / SJCHGC01785				loc500420 protein
TC18210_705		0.999997		1.29818			0.999457		2.50223	TC18210					---NA---
TC8653_1186		0.999984		0.720423			0.999056		2.5022	TC8653	similar to CG5000-PA {Drosophila melanogaster}, partial (1%)				microtubule associated protein 215 kda
TC8449_6		0.999713		0.212506			0.99988		2.50202	TC8449					tpa: endonuclease-reverse transcriptase
TC18511_433		0.996585		1.10998			0.997023		2.50128	TC18511					---NA---
TC10042_278		0.998979		0.0641165			0.999959		2.5006	TC10042					endonuclease-reverse transcriptase
Contig8496_770		0.996887		2.51772			0.999418		2.50002	Contig8496	Schistosoma japonicum clone ZZD1076 mRNA sequence				subfamilymember 6
TC12584_227		0.99978		0.0607998			0.99748		2.49994	TC12584					tpa: endonuclease-reverse transcriptase
TC15481_591		0.999692		2.11833			0.994005		2.49987	TC15481					trithorax protein ash2
TC15739_218		0.999647		1.55435			0.998426		2.4995	TC15739	Prepilin peptidase [Clostridium acetobutylicum ATCC 824]				---NA---
TC11057_361		0.987601		0.700353			0.999745		2.49943	TC11057	weakly similar to KIAA1589 protein {Homo sapiens}, partial (13%) / SJCHGC05981				kiaa1589 protein
TC18308_855		0.99887		1.68467			0.999062		2.49935	TC18308	homologue to Transcriptional repressor protein YY1 (Yin and yang 1) (YY-1) (Delta transcription factor) (NF-E1)., partial (28%)				yy1 transcription factor
TC9037_686		0.996632		2.31949			0.999977		2.4989	TC9037	SJCHGC02500				dual specificity phosphatase 12
TC16843_783		0.999004		1.73886			0.999045		2.49885	TC16843	similar to similar to GenBank Accession Number AB062685 ribosome-associated protein P40 in Bombyx mori, partial (72%) / SJCHGC01895				elastase 2b
TC11425_469		0.999159		0.898894			0.999855		2.49757	TC11425	weakly similar to Sulfite oxidase mitochondrial precursor (EC 1.8.3.1). [Rat], partial (12%) / unknown [Acanthamoeba polyphaga mimivirus]				sulfite oxidase
TC10579_1136		0.999854		1.60906			0.999784		2.497	TC10579	similar to hypothetical protein {Schistosoma japonicum}, partial (60%) / SJCHGC01845				sjchgc01845 protein [Schistosoma japonicum], similar to AAP06160-hypothetical protein(Schistosoma japonicum)
TC10449_1043		0.996867		1.44729			0.999541		2.49693	TC10449	weakly similar to pol {Schistosoma mansoni}, partial (3%)				endonuclease-reverse transcriptase
TC7211_962		0.999505		0.401856			0.999748		2.49563	TC7211					protein
TC14612_452		0.999979		0.37904			0.997765		2.49557	TC14612	SJCHGC01610				sjchgc01610 protein [Schistosoma japonicum], similar to AAP06079-hypothetical protein(Schistosoma japonicum)
TC16470_183		0.995757		1.44465			0.99738		2.49537	TC16470	SJCHGC04209				sjchgc04209 protein [Schistosoma japonicum], similar to proteolipid protein M6-1(Drosophila melanogaster)
TC10062_311		0.999965		1.82919			0.99908		2.49525	TC10062	SJCHGC04302				sjchgc04302 protein [Schistosoma japonicum], hypothetical protein
TC11297_884		0.99975		1.37907			0.998178		2.49477	TC11297	similar to protein F32E10.1 [imported] - Caenorhabditis elegans, partial (5%) / SJCHGC09422				nucleolar protein 10
TC10984_934		0.998521		1.79131			0.999377		2.49417	TC10984	similar to nucleotide exchange factor RasGEF E {Dictyostelium discoideum}, partial (2%) / SJCHGC02415				sjchgc02415 protein [Schistosoma japonicum], hypothetical protein
TC7490_596		0.99989		1.7855			0.999985		2.49416	TC7490	similar to Splicing factor arginine-serine-rich 9 (Pre-mRNA splicing factor SRp30C). [Human], partial (35%) / SJCHGC05822				sfrs1 protein
TC13439_378		0.999962		1.07645			0.999746		2.4934	TC13439	similar to CG2747-PA {Drosophila melanogaster}, partial (3%) / ENSANGP00000024185 [Anopheles gambiae str. PEST]				cg2747-isoform b
TC16821_566		0.999428		0.150122			0.999648		2.49297	TC16821	CG7734-PD, isoform D [Drosophila melanogaster]				---NA---
TC16706_263		0.999987		0.20844			0.999838		2.49282	TC16706	SJCHGC09721				---NA---
TC18039_423		0.998774		1.50661			0.999434		2.49268	TC18039	similar to CG7058-PA {Drosophila melanogaster}, partial (1%) / SJCHGC04061				sjchgc04061 protein [Schistosoma japonicum], hypothetical protein
TC16757_580		0.999687		0.0689557			0.999831		2.49233	TC16757					endonuclease-reverse transcriptase
TC6960_11		0.99995		0.423099			0.999182		2.49165	TC6960					---NA---
TC7860_378		0.998171		2.21526			0.999976		2.49104	TC7860	SJCHGC07098				dead box atp-dependent rna helicase
Contig7333_775		0.999987		1.98551			0.999135		2.49094	Contig7333	Drosophila melanogaster chromosome 3L, section 15 of 83 of thecomplete sequence / SJCHGC06310				mgc80621 protein
TC7384_11		0.998322		0.639882			0.998398		2.49018	TC7384	weakly similar to thymus LIM protein TLP-A {Mus musculus}, partial (30%) / SJCHGC06247				cysteine-rich protein 2
TC7342_838		0.999837		0.838588			0.99993		2.49011	TC7342	homologue to This is the longest open reading frame of the sequence that starts with Met {Schistosoma mansoni}, partial (67%)				protein
TC13004_186		0.998049		1.72607			0.998738		2.48921	TC13004	homologue to hypothetical protein; hypothetical protein conserved {Plasmodium falciparum 3D7}, partial (1%) / ENSANGP00000019767 [Anopheles gambiae str. PEST]				---NA---
Contig6756_236		0.999985		1.68551			0.999622		2.489	Contig6756	Oncorhynchus mykiss microsatellite OMM1232 sequence / SJCHGC04878				sjchgc04878 protein [Schistosoma japonicum], hypothetical protein, putative transmebrane protein
TC11115_697		0.999557		1.54068			0.999973		2.48781	TC11115	SJCHGC05097				rab11 family interacting protein 4 (class ii)
TC9529_510		0.996383		1.86009			0.995191		2.48777	TC9529					---NA---
Contig2091_653		0.99899		0.138219			0.999997		2.48775	Contig2091	Schistosoma japonicum retrotransposon SjR2 polyprotein gene, completecds				reverse transcriptase
TC14073_427		0.99788		1.66219			0.992875		2.48736	TC14073					---NA---
TC18398_173		0.999992		1.77925			0.999714		2.48716	TC18398	homologue to Tubulin beta-2 chain. [Fruit fly], partial (17%)				beta 2b
TC12918_280		0.982507		1.66919			0.991268		2.48686	TC12918	weakly similar to CG9175-PA {Drosophila melanogaster}, partial (5%) / SJCHGC04084				sjchgc04084 protein [Schistosoma japonicum], hypothetical protein
TC8378_616		0.997387		0.0230622			0.998426		2.48593	TC8378					---NA---
TC6970_385		0.999172		0.264159			0.997036		2.48562	TC6970	similar to gene_id:K1F13.14~pir T08412~similar to unknown protein {Arabidopsis thaliana}, partial (4%)				---NA---
TC7300_467		0.999929		0.444011			0.999911		2.48499	TC7300	homologue to ATP-dependent RNA helicase putative {Plasmodium falciparum 3D7}, partial (0%) / SJCHGC02953				sjchgc02953 protein [Schistosoma japonicum], hypothetical protein
TC17852_422		0.999197		0.223089			0.998524		2.48483	TC17852	hypothetical protein [Oryza sativa (japonica cultivar-group)]				---NA---
TC16549_419		0.999702		2.20418			0.999276		2.4844	TC16549	heat shock protein 86 - fluke (Schistosoma mansoni) (fragment), partial (14%) / SJCHGC07860				heat shock protein 86
TC14360_149		0.99258		1.46327			0.998389		2.4842	TC14360	Acyltransferase 3 family [Polaromonas sp. JS666]				---NA---
TC15511_388		0.999478		0.0956949			0.997757		2.48275	TC15511					activin receptor type
TC7813_1668		0.999953		1.54031			0.994052		2.48229	TC7813	similar to Unknown (protein for MGC:5406) {Homo sapiens}, partial (4%) / hypothetical protein SPCC757.11c [Schizosaccharomyces pombe 972h-]				---NA---
TC17222_549		0.99959		1.96131			0.999552		2.48157	TC17222	weakly similar to Sid470p {Mus musculus}, partial (70%) / SJCHGC09240				calcium binding protein p22
TC7573_889		0.998897		1.43154			0.999424		2.4814	TC7573	weakly similar to Similar to rhomboid veinlet-like 2 (Drosophila) {Danio rerio}, partial (38%)				cg1697-isoform b
TC15737_21		0.999855		1.26431			0.999984		2.4807	TC15737	weakly similar to conserved hypothetical protein {Neurospora crassa}, partial (15%)				large subunit gtpase 1 homolog
TC7822_949		0.999744		1.47704			0.999974		2.4779	TC7822	similar to c12.1 {Drosophila melanogaster}, partial (10%) / SJCHGC06309				isoform cra_a
TC13020_544		0.99998		1.43185			0.999935		2.47786	TC13020					---NA---
TC14475_425		0.99644		1.71056			0.998404		2.47781	TC14475	SJCHGC02462				der1-like domainmember 1
TC7951_737		0.998379		1.96372			0.998498		2.47755	TC7951	weakly similar to CG7236-PA {Drosophila melanogaster}, partial (6%) / SJCHGC09170				sjchgc09170 protein [Schistosoma japonicum], similar to CDC-like kinase 2 isoform 1; dual specificity protein kinase CLK2; CLK kinase(Homo sapiens)
TC14626_430		0.999042		0.065054			0.99925		2.4768	TC14626					endonuclease-reverse transcriptase
TC11321_297		0.997073		1.83571			0.992128		2.4766	TC11321	similar to hypothetical protein {Dictyostelium discoideum}, partial (1%)				---NA---
TC19419_23		0.999992		1.56585			0.995729		2.47624	TC19419	similar to similar to NM_030768 integrin-linked kinase-associated serine-threonine phosphatase 2C, partial (24%)				integrin-linked kinase-associated serine threonine phosphatase 2c
TC18142_412		0.998398		1.75951			0.998861		2.4755	TC18142	weakly similar to CG1530-PA {Drosophila melanogaster}, partial (9%)				zinc finger protein 650
TC11564_535		0.999799		1.37444			0.989872		2.47532	TC11564	weakly similar to cGMP-dependent protein kinase isozyme 1 (EC 2.7.1.37) (CGK). [Fruit fly], partial (8%)				egg laying defective family member (egl-4)
TC10548_2340		0.999942		1.64186			0.999991		2.47477	TC10548	homologue to unnamed protein product {Homo sapiens}, partial (5%)				ankyrin repeat domain 11
TC11811_267		0.992479		2.23612			0.998309		2.47444	TC11811	SJCHGC04499				sjchgc04499 protein [Schistosoma japonicum], hypothetical protein
TC7164_897		0.999902		0.0124829			0.999699		2.47428	TC7164	weakly similar to This is the longest open reading frame of the sequence that starts with Met {Schistosoma mansoni}, partial (22%)				---NA---
TC14927_710		0.99986		1.88596			0.999384		2.47404	TC14927	similar to Rsk-2 {Xenopus laevis}, partial (30%) / SJCHGC08230				ribosomal protein s6polypeptide 3
TC16287_121		0.996878		1.86263			0.996195		2.47309	TC16287	SJCHGC05023				sjchgc05023 protein [Schistosoma japonicum], similar to kinesin light chainLoligo pealei
TC15413_525		0.999517		1.43374			0.999947		2.47304	TC15413	SJCHGC04795				sjchgc04795 protein [Schistosoma japonicum], hypothetical protein
TC14725_244		0.997163		0.440981			0.9978		2.47247	TC14725					tpa: gag protein
TC12303_304		0.999268		0.263055			0.999908		2.47192	TC12303					---NA---
TC10928_173		0.999475		1.77951			0.999018		2.47037	TC10928	SJCHGC01363				---NA---
TC9783_376		0.998935		1.34288			0.998776		2.4702	TC9783					microtubule-associated protein homolog
TC11411_934		0.996417		1.6632			0.996982		2.46855	TC11411	weakly similar to chromosome 20 open reading frame 11 {Homo sapiens}, partial (10%) / SJCHGC08993				chromosome 20 open reading frame 11
TC16295_298		0.99675		1.5087			0.998382		2.46839	TC16295	unnamed protein product [Saccharomyces cerevisiae] gb|AAC49480.1|				exosome component 10
Contig1743_360		0.997722		0.0728984			0.998517		2.46819	Contig1743	Homo sapiens chromosome 16 clone RP11-410N2, complete sequence / SJCHGC03078				protein
TC18633_1253		0.997226		1.69013			0.980272		2.46773	TC18633	potassium channel protein {Schistosoma mansoni}, partial (71%)				f-c transcription unit
TC13645_2348		0.998464		0.436936			0.998563		2.46748	TC13645	homologue to 26S protease regulatory subunit 6B homolog. [Fission yeast], partial (3%)				pol polyprotein
TC10853_900		0.999001		1.44462			0.997788		2.46739	TC10853					---NA---
TC16618_90		0.993228		1.13202			0.998719		2.46717	TC16618	homologue to major egg antigen {Schistosoma mansoni}, partial (13%)				major egg antigen
TC7166_165		0.999868		0.450542			0.99979		2.46576	TC7166	homologue to polyprotein {Schistosoma japonicum}, partial (2%) / SJCHGC03094				sjchgc03094 protein [Schistosoma japonicum], similar to polyprotein(Schistosoma japonicum)
TC12129_709		0.999667		0.0889844			0.999816		2.46557	TC12129					tpa: endonuclease-reverse transcriptase
TC12698_753		0.998858		1.57327			0.99966		2.46523	TC12698	homologue to PUTATIVE HEMAGGLUTININ-RELATED PROTEIN {Ralstonia solanacearum}, partial (0%)				subtilisin-like serine protease
TC16843_1243		0.999424		1.73437			0.99705		2.46465	TC16843	similar to similar to GenBank Accession Number AB062685 ribosome-associated protein P40 in Bombyx mori, partial (72%) / SJCHGC01895				elastase 2b
TC11340_498		0.999684		1.31911			0.996784		2.46367	TC11340	similar to CG3327-PA {Drosophila melanogaster}, partial (2%) / SJCHGC04365				sjchgc04365 protein [Schistosoma japonicum], hypothetical protein
TC9065_622		0.995221		2.15937			0.999837		2.46361	TC9065					mgc52868 protein
TC10462_941		0.999266		1.28056			0.995956		2.46316	TC10462	weakly similar to diacylglycerol kinase {Caenorhabditis elegans}, partial (17%)				lycerol kinase family member (dgk-1)
TC16161_617		0.999984		1.36496			1		2.46275	TC16161	hypothetical protein with signal peptide [Cryptosporidium parvum]				---NA---
TC14331_1660		0.997883		1.30372			0.997936		2.4619	TC14331	hypothetical protein CaO19.12372 [Candida albicans SC5314]				---NA---
TC16997_2476		0.99818		1.57982			0.997991		2.46178	TC16997	similar to surface lipoprotein p27 - Lyme disease spirochete (strain B29), partial (8%) / SJCHGC09243				sjchgc09243 protein [Schistosoma japonicum], similar to streptococcal hemagglutinin protein(Staphylococcus epidermidis ATCC 12228)
TC10173_478		0.998595		1.43399			0.999833		2.46175	TC10173	SJCHGC02387				sjchgc02387 protein [Schistosoma japonicum], hypothetical protein
TC9660_375		0.999979		1.56856			0.99756		2.4614	TC9660	similar to Immunoglobulin-binding protein 1b (CD79a-binding protein 1b) (Alpha 4- b protein) (Alpha4-b)., partial (8%) / alpha4-b protein [Mus musculus]				immunoglobulinbinding protein 1
TC13785_433		0.999222		1.51894			0.994566		2.46072	TC13785	similar to putative vacuolar ATPase membrane sector associated protein {Taenia solium}, partial (33%) / SJCHGC05470				h+lysosomal accessory protein 2
TC13325_665		0.99904		1.2821			0.997658		2.4604	TC13325	RER1 protein, putative [Entamoeba histolytica HM-1:IMSS]				---NA---
TC8440_828		0.996795		1.82236			0.997304		2.45933	TC8440	weakly similar to protein tyrosine kinase {Ephydatia fluviatilis}, partial (9%) / SJCHGC04559				c-src tyrosine kinase
TC9718_599		0.999532		1.38574			0.99884		2.45922	TC9718	weakly similar to conserved hypothetical protein {Xanthomonas campestris pv. campestris str. ATCC 33913}, partial (15%) / SJCHGC05825				sjchgc05825 protein [Schistosoma japonicum], similar to NP_641153-conserved hypothetical protein(Xanthomonas axonopodis pv. citri str. 306)
Contig8764_1191		0.997268		1.42595			0.978653		2.4592	Contig8764	Schistosoma japonicum calreticulin mRNA, complete cds				calreticulin
TC13451_517		0.999916		1.28967			1		2.4591	TC13451					tpa_exp: reverse transcriptase
TC11351_750		0.999858		1.56517			0.999993		2.45725	TC11351	SJCHGC05119				sjchgc05119 protein [Schistosoma japonicum], hypothetical protein
Contig6918_549		0.997138		1.48684			0.998757		2.45707	Contig6918	Xenopus laevis, clone IMAGE:5543531, mRNA / SJCHGC05416				rcd1 (required for cell differentiation) homolog 1
TC14256_1136		0.999999		1.2838			0.999801		2.45704	TC14256	similar to similar to Dictyostelium discoideum (Slime mold). MkpA protein, partial (1%)				tr4 tr2
TC19623_379		0.999016		1.71413			0.999632		2.45673	TC19623	similar to hypothetical protein C30B5.4 - Caenorhabditis elegans, partial (37%) / C30B5.4 [Caenorhabditis elegans]				rna binding motifx-linked 2
TC17606_280		0.998831		2.04536			0.99998		2.45642	TC17606	SJCHGC01599				flj00052 protein
TC8844_642		0.999546		0.421338			0.998045		2.45638	TC8844	similar to polyprotein {Schistosoma japonicum}, partial (2%)				endonuclease-reverse transcriptase
TC18562_466		0.999775		1.50882			0.994711		2.4559	TC18562	similar to Unknown (protein for MGC:30028) {Homo sapiens}, partial (41%) / SJCHGC02438				isy1 splicing factor homolog
TC13453_127		0.999549		0.626645			0.999961		2.45531	TC13453					---NA---
TC14418_1029		0.999527		1.8268			0.999267		2.45529	TC14418	similar to Striatin 3 (Cell-cycle autoantigen SG2NA) (S-G2 antigen). [Mouse], partial (6%) / SJCHGC06496				calmodulin binding protein 3
TC11636_860		0.999715		0.145062			0.999444		2.45419	TC11636					---NA---
TC17730_1132		0.995914		1.68502			0.999487		2.45414	TC17730	similar to hypothetical protein {Neurospora crassa}, partial (1%)				---NA---
TC19402_453		0.999464		2.27922			0.977806		2.45305	TC19402	Tubulin beta chain. [Common sea urchin], partial (46%) / Var1u ribosomal protein [Saccharomyces cerevisiae]				beta 2c
TC17885_469		0.992575		1.60282			0.999589		2.45267	TC17885	FiBrilliN homolog family member (fbn-1) [Caenorhabditis elegans]				---NA---
TC8077_295		0.999996		1.71369			0.999535		2.45224	TC8077	similar to LIM domain binding protein CLIM-1 {Gallus gallus}, partial (13%) / LIM domain binding protein CLIM-1 [Gallus gallus]				lim domain binding 2
TC7049_2122		0.998816		1.72965			0.999671		2.45194	TC7049	homologue to hypothetical protein C02F4.3 - Caenorhabditis elegans, partial (9%) / Splicing factor 3b, subunit 4 [Danio rerio] ref|NP_705947.3|				---NA---
TC16880_1511		0.998522		0.266672			0.991433		2.45165	TC16880	similar to MAP kinase {Strongylocentrotus purpuratus}, partial (85%)				mitogen-activated protein kinase 3
TC10654_537		0.999072		0.26844			0.999682		2.4516	TC10654	glutathione peroxidase {Schistosoma mansoni}, partial (7%) / hypothetical protein CNB00500 [Cryptococcus neoformans var. neoformans JEC21] gb|EAL22346.1|				---NA---
Contig4702_267		0.998684		1.80962			0.997679		2.45021	Contig4702	Homo sapiens chromosome 18, clone RP11-534N16, complete sequence / SJCHGC06964				dead (asp-glu-ala-asp) box polypeptide 5
TC8655_775		0.999967		1.38763			0.999824		2.44963	TC8655	weakly similar to ABC transporter-like protein {Arabidopsis thaliana}, partial (8%)				atp-bindingsub-family b (mdr tap)member 7
Contig8190_514		0.990855		1.86753			0.998035		2.44958	Contig8190	Schistosoma japonicum clone ZZZ251 mRNA sequence				eukaryotic translation initiation factor 6
TC13906_448		0.997159		2.06906			0.989223		2.44928	TC13906	similar to transcription factor 1 neural - rat, partial (2%) / SJCHGC07153				sjchgc07153 protein [Schistosoma japonicum], hypothetical protein
TC18436_714		0.999999		1.61823			0.993525		2.44916	TC18436					cancer susceptibility candidate 3
TC17627_1		0.998791		2.22428			0.999721		2.44848	TC17627	similar to unnamed protein product {Mus musculus}, partial (13%) / hypothetical protein DDB0187301 [Dictyostelium discoideum]				guanine nucleotide binding3
TC7822_989		0.999993		1.37671			0.993461		2.44847	TC7822	similar to c12.1 {Drosophila melanogaster}, partial (10%) / SJCHGC06309				isoform cra_a
TC9812_510		0.995823		1.38455			0.999871		2.44834	TC9812					---NA---
TC8749_757		0.999919		1.00289			0.997418		2.44817	TC8749	similar to unnamed protein product {Homo sapiens}, partial (5%) / NADH dehydrogenase subunit 5 [Antheraea pernyi]				---NA---
TC12204_220		0.996261		2.43216			0.9967		2.44764	TC12204	similar to transportin; TRN {Drosophila melanogaster}, partial (23%) / ENSANGP00000013476 [Anopheles gambiae str. PEST]				importin beta-2
TC16141_236		0.99961		0.0108071			0.998602		2.4474	TC16141	hypothetical protein MED222_22948 [Vibrio sp. MED222]				---NA---
TC18936_193		0.999791		1.30471			0.999384		2.44657	TC18936					---NA---
TC17139_242		0.999244		1.51884			0.998819		2.44645	TC17139	weakly similar to Ribose-phosphate pyrophosphokinase (EC 2.7.6.1) (Phosphoribosyl pyrophosphate synthetase)., partial (12%) / SJCHGC00941				ribose-phosphate pyrophosphokinase
TC13375_372		0.99943		1.01674			0.982455		2.44641	TC13375	similar to polyprotein {Schistosoma japonicum}, partial (2%)				sjchgc09144 protein [Schistosoma japonicum], similar to polyprotein(Schistosoma japonicum)
TC15819_334		0.998698		1.75418			0.988744		2.44608	TC15819					---NA---
Contig7247_377		1		1.55433			0.956808		2.44602	Contig7247	Homo sapiens, clone RP11-44O2, complete sequence / SJCHGC06377				lsm4u6 small nuclear rna associated
TC12425_798		0.999972		1.2576			0.997968		2.44534	TC12425	similar to Kelch-like protein X. [Human], partial (14%) / SJCHGC06470				kelch-like 20
TC7231_73		0.997844		0.573102			0.999938		2.44524	TC7231	homologue to polyprotein {Schistosoma japonicum}, partial (1%) / SJCHGC03699				sjchgc03699 protein [Schistosoma japonicum], hypothetical protein
TC9261_530		0.999378		1.71556			0.995476		2.44509	TC9261	similar to CG16973-PA {Drosophila melanogaster}, partial (9%)				mitogen-activated protein kinase kinase kinase kinase 4
TC18527_718		0.999278		1.01395			0.999308		2.44453	TC18527	unknown {Schistosoma mansoni}, complete / hypothetical protein [Staphylococcus aureus] ref|YP_492712.1|				serpin peptidaseclademember 4
TC16143_360		0.999783		1.69851			0.997938		2.44424	TC16143	weakly similar to activin receptor IIA {Gallus gallus}, partial (4%)				activin atype iib
TC14217_288		0.999739		2.28787			0.97754		2.44307	TC14217	SJCHGC06591				prefoldin subunit 4
TC18225_758		0.999762		1.66608			0.999944		2.44303	TC18225	similar to Threonyl-tRNA synthetase cytoplasmic (EC 6.1.1.3) (Threonine--tRNA ligase) (ThrRS)., partial (29%) / Threonyl tRNA Synthetase family member (trs-1) [Caenorhabditis elegans] sp|P52709|SYTC_CAEEL Threonyl-tRNA synthetase, cytoplasmic (Threonine--tRNA ligase) (ThrRS)				threonyl-trna synthetase
TC6966_363		0.999982		1.67324			0.999033		2.44255	TC6966					---NA---
TC12331_417		0.99533		2.06814			0.999667		2.44246	TC12331	similar to unnamed protein product {Mus musculus}, partial (12%)				phosphatase and actin regulator 2
TC9329_408		0.999966		0.270955			0.999227		2.44214	TC9329					endonuclease-reverse transcriptase
TC13966_93		0.99978		1.50224			0.97847		2.44191	TC13966	similar to similar to Staphylococcus aureus (strain Mu50 - ATCC 700699) and Staphylococcus aureus, partial (2%) / SJCHGC05417				sjchgc05417 protein [Schistosoma japonicum], similar to tractin(Hirudo medicinalis)
TC8243_865		0.998811		1.4036			0.99463		2.44187	TC8243	weakly similar to similar to S. cerevisiae probable membrane protein YLR241w encoded by GenBank Accession Number, partial (6%) / SJCHGC04579				hspc049 protein
TC16324_1		0.999633		1.299			0.998807		2.44167	TC16324					serine threonine kinase 19
TC8749_717		0.999396		1.2626			0.999742		2.44147	TC8749	similar to unnamed protein product {Homo sapiens}, partial (5%) / NADH dehydrogenase subunit 5 [Antheraea pernyi]				---NA---
Contig2146_291		0.999906		2.15341			0.998692		2.44093	Contig2146	Mus musculus RIKEN cDNA E130113K08 gene (E130113K08Rik), mRNA / SJCHGC03002				yippee-like 2
TC19611_520		0.996382		2.26438			0.998117		2.44062	TC19611	hypothetical protein DDB0190385 [Dictyostelium discoideum]				---NA---
TC14807_390		0.987152		1.36303			0.999981		2.44032	TC14807					---NA---
TC13023_525		0.996725		0.444456			0.995268		2.4402	TC13023					sjchgc08115 protein [Schistosoma japonicum], hypothetical protein
TC13658_249		0.999559		1.39497			0.997084		2.43976	TC13658	histone H3 - chicken, complete				histone protein hist2h3c1
TC13124_238		0.998508		1.40707			0.999954		2.43962	TC13124					---NA---
TC9394_429		0.998553		1.12231			0.999936		2.43947	TC9394	hypothetical protein PB401504.00.0 [Plasmodium berghei]				---NA---
TC17915_468		0.998659		0.41582			0.999714		2.43945	TC17915	SJCHGC02953				sjchgc02953 protein [Schistosoma japonicum], hypothetical protein
TC15094_465		0.999864		1.97723			0.998055		2.43906	TC15094	similar to Glycoprotein [Caenorhabditis elegans] [Dictyostelium discoideum] gb|EAL68770.1|				---NA---
TC7432_748		0.999911		1.86592			0.999994		2.43902	TC7432	SJCHGC08177				dead deah box helicase family protein
TC7578_709		0.999516		0.297885			0.999358		2.43881	TC7578	similar to hypothetical protein {Encephalitozoon cuniculi}, partial (2%) / ZK185.2 [Caenorhabditis elegans]				---NA---
TC12553_515		0.999884		0.364192			0.999864		2.43875	TC12553	SJCHGC09829				---NA---
TC15144_126		0.999733		0.180628			0.999908		2.43873	TC15144					sjchgc08115 protein [Schistosoma japonicum], hypothetical protein
TC7419_1		0.995475		1.98503			0.999584		2.43868	TC7419	weakly similar to DEAD-box RNA helicase {Gallus gallus}, partial (12%) / SJCHGC09342				ddx5 protein
TC19501_247		0.999713		1.58567			0.998282		2.43786	TC19501	SJCHGC08054				sjchgc08054 protein [Schistosoma japonicum], similar to E88130 protein F10G7.5(imported)
TC12081_476		0.999897		1.47481			0.996013		2.43762	TC12081					---NA---
TC9663_1000		0.999959		1.14526			0.999093		2.43748	TC9663	SJCHGC01904				coiled-coil domain containing 49
TC13330_636		0.995749		2.14283			0.997899		2.43738	TC13330	weakly similar to unnamed protein product {Mus musculus}, partial (3%) / zinc finger protein 258 [Mus musculus]				phd finger protein 14
TC10420_430		0.99983		0.017889			0.999673		2.43613	TC10420	similar to Patched related family protein 15 {Caenorhabditis elegans}, partial (2%) / conserved hypothetical protein [Natronomonas pharaonis DSM 2160]				---NA---
TC17743_318		0.99848		1.2646			0.99262		2.43554	TC17743	weakly similar to CG32705-PA {Drosophila melanogaster}, partial (9%)				membrane-associated dhhc5 zinc finger protein
TC19486_361		0.992871		1.70057			0.999478		2.43541	TC19486	similar to steroid receptor-interacting SNF2 domain protein {Mus musculus}, partial (4%)				rad54-like 2
TC17820_310		0.999984		4.38758			0.986839		2.43532	TC17820	homologue to flagelliform silk protein {Argiope trifasciata}, partial (3%)				---NA---
TC11732_552		0.999767		1.43983			0.999863		2.43489	TC11732	weakly similar to unnamed protein product {Mus musculus}, partial (18%) / SJCHGC03466				phospholipase dmember 4
TC7290_192		0.996294		2.22779			0.992233		2.4346	TC7290					tpa: endonuclease-reverse transcriptase
TC18365_863		0.999942		0.5303			0.999184		2.43397	TC18365	weakly similar to ORF YLL029w {Saccharomyces cerevisiae}, partial (4%) / SJCHGC05695				x-pro aminopeptidase
TC17691_1026		0.999336		1.36017			0.994763		2.43326	TC17691	similar to Prespore protein DP87 precursor. [Slime mold], partial (4%) / SJCHGC09346				zincmynd domain containingisoform cra_a
TC11938_619		0.998328		2.50112			0.999416		2.43314	TC11938	similar to unnamed protein product {Homo sapiens}, partial (11%) / conserved hypothetical protein [Geobacter uraniumreducens Rf4]				---NA---
TC18520_748		0.999995		1.495			0.999463		2.43236	TC18520	related to high mobility group protein i-y (hmga) {Neurospora crassa}, partial (6%) / SJCHGC04839				sjchgc04839 protein [Schistosoma japonicum], similar to AAS38911-similar to Leishmania major. Ppg3(Dictyostelium discoideum)
TC7595_2208		0.998713		1.67569			0.998879		2.43126	TC7595	similar to serine-threonine kinase {Rattus norvegicus}, partial (40%)				map microtubule affinity-regulating kinaseisoform cra_a
TC12752_409		0.961907		1.19785			0.998497		2.43101	TC12752	ENSANGP00000017555 [Anopheles gambiae str. PEST]				gtpase-activating protein gyp2
TC7434_1137		0.999991		2.13743			0.999775		2.42892	TC7434	weakly similar to Similar to heat shock 70 kDa protein 4 {Xenopus laevis}, partial (54%) / SJCHGC04997				heat shock 105kda 110kda protein 1
TC8140_794		0.999136		1.77584			0.998942		2.42889	TC8140	hypothetical protein R05G6.9 - Caenorhabditis elegans, partial (2%) / SJCHGC04969				nfkb inhibitor interacting ras-like 2
TC9481_298		0.993983		0.629706			0.994472		2.42863	TC9481					tpa: endonuclease-reverse transcriptase
TC15215_432		0.999299		1.54626			0.99993		2.42859	TC15215	SJCHGC03351				sjchgc03351 protein [Schistosoma japonicum], hypothetical protein
TC18336_474		0.998671		0.0642671			0.999961		2.42779	TC18336					---NA---
TC9703_107		0.99981		1.21772			0.998284		2.42764	TC9703					---NA---
TC18398_275		0.999762		1.62906			0.999987		2.42729	TC18398	homologue to Tubulin beta-2 chain. [Fruit fly], partial (17%)				beta 2b
TC11630_355		0.99761		1.56294			0.998423		2.42582	TC11630					anaphase promoting complex subunit 1
TC17622_221		0.999977		0.276663			0.996111		2.42551	TC17622					endonuclease-reverse transcriptase
TC15184_974		0.999947		1.17408			0.999357		2.42508	TC15184					---NA---
TC19501_207		0.988455		1.61519			0.999615		2.42495	TC19501	SJCHGC08054				sjchgc08054 protein [Schistosoma japonicum], similar to E88130 protein F10G7.5(imported)
TC17866_373		0.990791		1.71533			0.982926		2.42492	TC17866	SJCHGC05901				cral trio domain-containing protein
TC17622_481		0.999828		0.37463			0.999701		2.42486	TC17622					endonuclease-reverse transcriptase
TC7186_41		0.999108		0.238746			0.998849		2.42455	TC7186					---NA---
TC9514_25		0.999455		1.32487			0.999998		2.42427	TC9514	weakly similar to tRNA (5-methylaminomethyl-2-thiouridylate)-methyltransferase (EC 2.1.1.61). [Human], partial (9%) / SJCHGC00881				trna (5-methylaminomethyl-2-thiouridylate)-methyltransferase
TC11186_732		0.999937		1.23258			0.998969		2.42405	TC11186	similar to similar to GenBank Accession Number AF015308 nucleolar protein in Homo sapiens, partial (13%) / SJCHGC02622				sjchgc02622 protein [Schistosoma japonicum], similar to ENSANGP00000017863(Anopheles gambiae)
TC9504_563		0.994338		1.62417			0.998237		2.42398	TC9504	similar to CDK-related protein kinase PNQLARE {Mus musculus}, partial (41%)				cell cycle related kinase
TC19613_488		0.998955		0.804322			0.998662		2.42275	TC19613	hypothetical protein CbeiDRAFT_2056 [Clostridium beijerincki NCIMB 8052]				---NA---
TC9816_335		0.982789		0.101925			0.999394		2.42161	TC9816	similar to conserved hypothetical protein {Xanthomonas campestris pv. campestris str. ATCC 33913}, partial (6%) / hypothetical protein [Fusobacterium nucleatum subsp. vincentii ATCC 49256]				---NA---
TC14231_843		0.998005		0.292674			0.999985		2.42129	TC14231	weakly similar to hypothetical protein F10G8.6 - Caenorhabditis elegans, partial (50%) / MGC97800 protein [Xenopus tropicalis]				nucleotide binding protein 1
TC11519_1350		0.996417		1.13826			0.991447		2.42099	TC11519	similar to hypothetical protein {Plasmodium falciparum 3D7}, partial (0%)				kiaa0843 protein
TC13778_1024		0.996916		1.68518			0.999533		2.42059	TC13778	weakly similar to LD09551p {Drosophila melanogaster}, partial (4%) / SJCHGC06794				ring finger protein 10
TC8197_421		0.998488		1.26833			0.99471		2.42041	TC8197	similar to Permeases of the drug/metabolite transporter (DMT) superfamily [Desulfotomaculum reducens MI-1]				---NA---
TC15801_1039		0.969374		2.44839			0.999066		2.42027	TC15801	hypothetical protein DDB0201987 [Dictyostelium discoideum]				---NA---
TC19086_241		0.999717		1.24394			0.998551		2.42019	TC19086	ENSANGP00000005212 [Anopheles gambiae str. PEST]				---NA---
TC7562_883		0.999741		2.09281			0.996353		2.41907	TC7562	AEL281Cp [Eremothecium gossypii]				calcineurin-binding protein cabin 1 (calcineurin inhibitor)
TC10040_226		0.999926		0.127262			0.99989		2.41853	TC10040	weakly similar to putative HSPC058 {Oryza sativa (japonica cultivar-group)}, partial (7%)				endonuclease-reverse transcriptase
TC7486_651		0.999953		1.67269			0.99999		2.41845	TC7486	similar to major egg antigen {Schistosoma mansoni}, partial (48%) / SJCHGC09367				major egg antigen
TC7166_81		0.99874		0.277708			0.998463		2.41722	TC7166	homologue to polyprotein {Schistosoma japonicum}, partial (2%) / SJCHGC03094				sjchgc03094 protein [Schistosoma japonicum], similar to polyprotein(Schistosoma japonicum)
TC12163_268		0.999634		1.84885			0.997472		2.41615	TC12163	similar to CG3152-PA {Drosophila melanogaster}, partial (7%)				tnf receptor-associated protein 1
TC12278_866		0.998913		0.815367			0.998834		2.41615	TC12278	weakly similar to gag-pol polyprotein {Clonorchis sinensis}, partial (7%)				gag-pol polyprotein
TC13336_224		0.992634		1.33511			0.99863		2.41599	TC13336	homologue to NADH dehydrogenase subunit 2 {Poeciliopsis lucida}, partial (3%) / SJCHGC02953				sjchgc02953 protein [Schistosoma japonicum], hypothetical protein
TC13526_538		0.997812		2.16083			0.999815		2.41593	TC13526	similar to GenBank Accession Number X72727 transformation upregulated nuclear protein in Homo, partial (11%)				---NA---
TC10550_228		0.999865		1.83484			0.99984		2.41546	TC10550	PAS [Magnetococcus sp. MC-1]				---NA---
TC6961_384		0.999952		0.397479			0.999977		2.41509	TC6961	putative tRNA methyltransferase [Photobacterium sp. SKA34]				---NA---
TC7049_2162		0.997354		1.45566			0.998688		2.41499	TC7049	homologue to hypothetical protein C02F4.3 - Caenorhabditis elegans, partial (9%) / Splicing factor 3b, subunit 4 [Danio rerio] ref|NP_705947.3|				---NA---
TC17374_839		0.996723		2.15808			0.99873		2.41488	TC17374	CG17766-PA [Drosophila melanogaster] gb|AAF45693.1|				cg17766 cg17766-pa
TC11012_322		0.999744		0.642789			0.979491		2.41482	TC11012					---NA---
TC12343_695		0.995104		2.20426			0.99916		2.41474	TC12343	weakly similar to tail-specific protease {Xanthomonas axonopodis pv. citri str. 306}, partial (3%) / InaD-like protein (INADL) [Homo sapiens] emb|CAI22263.1|				channel-interacting pdz domain protein
TC10446_346		0.999919		0.0889136			0.999752		2.41454	TC10446					endonuclease-reverse transcriptase
TC18237_420		0.986868		1.17588			0.999989		2.41348	TC18237					---NA---
TC9793_223		0.998822		0.537492			0.999881		2.41322	TC9793	similar to similar to Arabidopsis thaliana (Mouse-ear cress). At2g45700 protein (Hypothetical 81.0 kDa protein), partial (3%) / SJCHGC08529				---NA---
TC11278_367		0.997619		2.28998			0.995465		2.41299	TC11278	weakly similar to beta-filamin {Homo sapiens}, partial (1%)				-
Contig5395_652		0.989988		1.75267			0.9968		2.41228	Contig5395	Homo sapiens, Similar to hypothetical protein FLJ12700, cloneIMAGE:5521530, mRNA / SJCHGC02733				prp3 pre-mrna processing factor 3 homolog
TC8002_532		0.998561		0.39851			0.999997		2.41221	TC8002					---NA---
TC7164_822		0.999398		0.0165369			0.998621		2.41021	TC7164	weakly similar to This is the longest open reading frame of the sequence that starts with Met {Schistosoma mansoni}, partial (22%)				---NA---
TC12916_194		0.999233		1.74592			0.997146		2.40963	TC12916					ubiquitin specific protease 5
TC19666_609		0.999979		0.265171			0.999581		2.40889	TC19666	similar to alpha-toxin {Clostridium novyi}, partial (1%)				---NA---
TC14061_918		0.996581		1.35862			0.999869		2.40788	TC14061	similar to eIF-3 p110 subunit gen {Homo sapiens}, partial (7%) / eukaryotic translation initiation factor 3, subunit 8 [Danio rerio]				eukaryotic translation initiation factorsubunit 8
TC9540_82		0.997582		0.456972			0.998501		2.4075	TC9540					gag-pol polyprotein
TC10625_884		0.994423		0.73719			0.997385		2.4075	TC10625	similar to formate acetyltransferase activating enzyme (EC 1.97.1.4) - Methanobacterium thermoautotrophicum, partial (5%) / cell wall surface anchor family protein [Streptococcus agalactiaeCOH1]				---NA---
TC9172_444		0.99986		1.7721			0.998341		2.40679	TC9172	similar to unnamed protein product {Homo sapiens}, partial (3%)				tbcc domain containing 1
TC16926_518		0.999972		0.320665			0.999506		2.40638	TC16926					---NA---
TC18280_147		0.987938		0.804403			0.990056		2.40562	TC18280	similar to CG14066-PD {Drosophila melanogaster}, partial (1%)				---NA---
Contig6497_684		0.999997		1.56171			0.999012		2.40558	Contig6497	Danio rerio clone RK122A1G06 LOC55831, 30 kDa protein (LOC55831) mRNA, complete cds / Zgc:86609 [Danio rerio]				transmembrane protein 111
TC9376_371		0.997894		0.433318			0.998221		2.40535	TC9376					endonuclease-reverse transcriptase
TC17689_363		0.997498		1.35523			0.998612		2.40484	TC17689	similar to dREV1 {Drosophila melanogaster}, partial (1%)				rev1-likeisoform cra_b
TC18910_458		0.998371		1.47535			0.996704		2.40454	TC18910					endonuclease-reverse transcriptase
TC15115_544		0.985231		1.36787			0.999593		2.40445	TC15115					---NA---
TC7810_1757		0.99879		1.08795			0.999532		2.40415	TC7810	weakly similar to CG6700-PA {Drosophila melanogaster}, partial (12%) / SJCHGC07507				leukocyte receptor clustermember 8
TC9169_391		0.999973		1.01989			0.997374		2.40411	TC9169	Arabidopsis thaliana BRAHMA ortholog [Plasmodium yoelii yoelii]				---NA---
TC8054_598		1		0.667429			0.99973		2.40377	TC8054	unknown {Homo sapiens}, partial (1%)				---NA---
TC17768_1099		0.998388		0.625318			0.998491		2.4037	TC17768	homologue to lin0488 {Listeria innocua}, partial (6%) / SJCHGC09508				delangin isoform a
TC9475_499		0.997359		1.10465			0.999361		2.40362	TC9475	weakly similar to unnamed protein product {Mus musculus}, partial (15%)				dopey family member 1
TC10158_489		0.998277		1.63144			0.99948		2.40352	TC10158	weakly similar to LD21416p {Drosophila melanogaster}, partial (16%) / MGC88910 protein [Xenopus tropicalis]				edem2 protein
TC7301_501		0.998628		1.14073			0.972076		2.40339	TC7301	weakly similar to reverse transcriptase {Papilio xuthus}, partial (3%)				endonuclease-reverse transcriptase
TC8913_321		0.99693		1.27771			0.996246		2.40265	TC8913	SJCHGC09520				sjchgc09520 protein [Schistosoma japonicum], hypothetical protein
Contig7986_1751		0.986699		0.016164			0.994394		2.40216	Contig7986	Drosophila melanogaster AT12755 full insert cDNA / SJCHGC07063				sjchgc07063 protein [Schistosoma japonicum], hypothetical protein containing siganl peptide
TC10579_1176		0.99774		1.67057			0.997868		2.40207	TC10579	similar to hypothetical protein {Schistosoma japonicum}, partial (60%) / SJCHGC01845				sjchgc01845 protein [Schistosoma japonicum], similar to AAP06160-hypothetical protein(Schistosoma japonicum)
Contig4248_363		0.999943		1.66783			0.997291		2.402	Contig4248	Taenia solium U6 snRNA and U5 snRNA genes, complete sequence / SJCHGC01201				heterogeneous nuclear ribonucleoprotein k
TC16632_823		0.997317		0.153914			0.995538		2.40146	TC16632					tpa: gag-pol polyprotein
TC7563_223		0.999897		0.240848			0.994756		2.40064	TC7563	similar to polyprotein {Schistosoma japonicum}, partial (7%) / SJCHGC02902				sjchgc02902 protein [Schistosoma japonicum], similar to polyprotein(Schistosoma japonicum)
TC13097_263		0.996785		2.05512			0.993734		2.40063	TC13097	hypothetical protein UM02085.1 [Ustilago maydis 521]				---NA---
TC11383_533		0.998859		2.46949			0.993804		2.40028	TC11383	similar to Signal recognition particle 19 kDa protein (SRP19). [Rice], partial (11%) / SJCHGC02662				signal recognition particle 19 kda protein
TC10867_1372		0.996106		1.57902			0.996946		2.39992	TC10867	similar to EPD2 protein precursor (Essential for pseudohyphal development 2). [Yeast], partial (3%) / SJCHGC08246				cyclin g2
Contig8321_862		0.999902		0.433371			0.998577		2.39973	Contig8321	Schistosoma japonicum non-LTR retrotransposon Sj-pido clone S19A,partial sequence / SJCHGC06835				kiaa0350 protein
TC11752_523		0.99801		1.47087			0.997683		2.39893	TC11752	similar to similar to GenBank Accession Number AE003544 CG11658 gene product in Drosophila melanogaster, partial (17%)				ank accession number ae003544 cg11658 gene product in drosophila melanogaster
TC18771_675		0.994679		1.48044			0.995375		2.39893	TC18771					---NA---
TC9201_508		0.999757		1.83714			0.999809		2.39847	TC9201	cyclinG-associated kinase [Rattus norvegicus]				cyclin g associated kinase
TC9707_740		0.993408		1.73601			0.999997		2.3982	TC9707	weakly similar to IDN3 {Homo sapiens}, partial (1%)				delangin isoform a
Contig7850_761		0.989882		1.50579			0.999293		2.39793	Contig7850	Homo sapiens hypothetical protein MGC12679, mRNA (cDNA clone MGC:60046 IMAGE:6502901), complete cds / SJCHGC02302				huntingtin interacting protein 2
Contig2988_421		0.997268		2.20826			0.995592		2.39755	Contig2988	Dictyostelium discoideum chromosome 2 map 159760-209066 strain AX4,complete sequence / SJCHGC01496				sjchgc01496 protein [Schistosoma japonicum], similar to XP_392248-similar to CG13625-PA(Apis mellifera)
TC7335_61		0.999947		1.90024			0.998934		2.39746	TC7335	hypothetical protein K01G5.h {Caenorhabditis elegans}, partial (5%)				beta-tubulin isotype 1
TC13739_865		0.991719		1.7669			0.999199		2.39727	TC13739	similar to Transcription factor COE2. [Zebrafish Danio rerio], partial (2%) / Leishmania major strain Friedlin proteophosphoglycan 5 [Leishmania major strain Friedlin]				proteophosphoglycan ppg4
TC7119_159		0.999095		0.652898			0.998023		2.39699	TC7119	A.1.12-9 antigen {Schistosoma mansoni}, partial (5%)				---NA---
TC10850_1386		0.999255		0.717192			0.999472		2.39684	TC10850	similar to hypothetical protein {Schistosoma japonicum}, partial (80%)				gata-binding transcription factor
TC15040_579		0.999634		1.54149			0.996119		2.39667	TC15040	similar to envelope glycoprotein {Human immunodeficiency virus type 1} [Human immunodeficiency virus 1], partial (8%) / SJCHGC07850				sjchgc07850 protein [Schistosoma japonicum], hypothetical protein
TC18529_451		0.99988		1.73174			0.99984		2.39662	TC18529					hect domain and rld 4
TC16883_766		0.999641		2.00566			0.99979		2.39661	TC16883	unnamed protein product [Candida glabrata]				---NA---
TC13384_631		0.999994		1.55068			0.999109		2.39646	TC13384	putative tRNA splicing endonuclease subunit [Candida albicans SC5314] gb|EAL01645.1|				trna splicing endonuclease 2 homolog
TC18313_698		0.999253		1.69127			0.999986		2.39627	TC18313	similar to Chromodomain helicase-DNA-binding protein 3. [Fruit fly], partial (1%)				alpha thalassemia mental retardation syndrome x-linked homolog
TC17279_1245		0.99907		2.21219			0.998793		2.3961	TC17279	weakly similar to BRDT {Homo sapiens}, partial (13%) / SJCHGC04977				bromodomain containing 4 isoform 2
TC17619_1168		0.999423		2.05119			0.996975		2.39586	TC17619	similar to AT5g17790-MVA3_140 {Arabidopsis thaliana}, partial (1%) / SJCHGC08932				rna binding motif protein 5
TC9249_623		0.997229		1.80703			0.993883		2.39546	TC9249	homologue to cheater ChtA {Dictyostelium discoideum}, partial (1%) / SJCHGC05848				sjchgc05848 protein [Schistosoma japonicum], hypothetical protein
TC9065_682		0.999967		1.76858			0.996578		2.39445	TC9065					mgc52868 protein
TC7827_920		0.997922		1.9481			0.999928		2.39421	TC7827					jacob 6
TC17467_1065		0.998806		1.24878			0.999989		2.39406	TC17467	weakly similar to SUDD-like protein {Arabidopsis thaliana}, partial (31%) / SJCHGC04428				rio kinase 1
TC11152_127		0.987079		1.58047			0.99998		2.39397	TC11152	similar to similar to GenBank Accession Number AF267853 HTPHLP in Homo sapiens {Schistosoma japonicum}, partial (61%)				phosducin-like 3
TC16789_169		0.996166		0.296402			0.999992		2.39387	TC16789	homologue to similar to Plasmodium falciparum. Hypothetical protein {Dictyostelium discoideum}, partial (3%) / conserved hypothetical protein [Plasmodium chabaudi]				---NA---
TC14267_948		0.992283		2.28907			0.989314		2.39274	TC14267	similar to Unknown (protein for MGC:9915) {Homo sapiens}, partial (22%) / ENSANGP00000014807 [Anopheles gambiae str. PEST]				lactation elevated 1
TC10772_244		0.997645		0.127964			0.997499		2.39198	TC10772					---NA---
TC15918_127		0.997498		1.20377			0.997349		2.39109	TC15918	weakly similar to R86 {Mus musculus}, partial (5%) / SJCHGC02866				sjchgc02866 protein [Schistosoma japonicum], similar to AAB86571 protein[Schistosoma japonicum]-unknown(Schistosoma mansoni)
TC11752_631		0.998406		1.45187			0.997531		2.39105	TC11752	similar to similar to GenBank Accession Number AE003544 CG11658 gene product in Drosophila melanogaster, partial (17%)				ank accession number ae003544 cg11658 gene product in drosophila melanogaster
TC12710_719		0.99479		1.5028			0.999989		2.39047	TC12710	weakly similar to periplasmic beta-glucosidase {Pseudomonas putida KT2440}, partial (3%)				eukaryotic translation initiation factor 2 alpha kinase 4
TC12110_97		0.998728		0.394495			0.998873		2.39037	TC12110					tpa_exp: pol polyprotein
TC9163_424		1		2.14175			0.999778		2.39026	TC9163	similar to Serine-threonine-protein kinase unc-51 (EC 2.7.1.-) (Uncoordinated protein 51)., partial (8%)				unc-51-like kinase 2
Contig1449_530		0.992822		1.5214			0.996322		2.38978	Contig1449	Homo sapiens genomic DNA, chromosome 11q, clone:RP11-212D19, complete sequence / zinc finger protein, putative [Plasmodium falciparum 3D7]				zinc finger protein 183
TC14525_814		0.998118		1.37906			0.996251		2.3887	TC14525	weakly similar to unknown protein {Mesorhizobium loti}, partial (15%) / SJCHGC06544				sjchgc06544 protein [Schistosoma japonicum], similar to NP_925551-hypothetical protein gll2605(Gloeobacter violaceus PCC 7421)
TC12872_155		0.997971		1.96455			0.999502		2.38864	TC12872	weakly similar to 45kDa splicing factor; SPF 45 {Mus musculus}, partial (21%)				rna binding motif protein 17 isoform 2
TC14735_724		0.974415		1.23966			0.999751		2.38851	TC14735	similar to hypothetical protein {Gibberella fujikuroi}, partial (3%) / SJCHGC07186				sjchgc07186 protein [Schistosoma japonicum], hypothetical protein
TC11364_1039		0.999858		2.04529			0.957803		2.38824	TC11364	similar to transformer-2a {Oryzias latipes}, partial (7%)				angiogenic factor vg5q
TC16708_179		0.998234		0.283674			0.999158		2.38816	TC16708					---NA---
TC7245_195		0.99948		0.562899			0.999971		2.38624	TC7245					---NA---
TC16919_323		0.998772		0.260848			0.999087		2.38597	TC16919	Nuclear Pore complex Protein family member (npp-8) [Caenorhabditiselegans]				---NA---
TC9584_279		0.999542		2.11922			0.999973		2.38585	TC9584	SJCHGC07115				sjchgc07115 protein [Schistosoma japonicum], hypothetical protein containing siganl peptide
TC9829_336		0.999999		0.337061			0.997821		2.3855	TC9829					_6
TC10548_2380		0.999395		1.64569			0.998289		2.38437	TC10548	homologue to unnamed protein product {Homo sapiens}, partial (5%)				ankyrin repeat domain 11
TC7581_142		0.99995		0.593958			0.999956		2.3842	TC7581	blr5358 [Bacillus cereus G9241]				---NA---
TC13572_753		0.992829		1.1401			0.999931		2.3834	TC13572					---NA---
TC9035_334		0.991921		1.78869			0.99351		2.38313	TC9035	similar to hypothetical protein {Schistosoma japonicum}, partial (45%)				---NA---
TC18494_367		0.984867		1.62295			0.999451		2.38293	TC18494	weakly similar to copper-transporting ATPase (EC 3.6.1.-) P-type - Caenorhabditis elegans, partial (9%) / Hypothetical protein Y76A2A.2 [Caenorhabditis elegans] ref|NP_499778.1|				cu++alpha polypeptide (menkes syndrome)
TC18103_832		0.999923		2.23221			0.996248		2.38281	TC18103	homologue to LD21614p {Drosophila melanogaster}, partial (22%) / SJCHGC03537				cdc5 cell division cycle 5-like
TC9884_324		0.999921		2.03731			0.997872		2.38245	TC9884	C27B7.4 [Caenorhabditis elegans]				steroid receptor-interacting snf2 domain protein
TC9965_789		0.997658		1.43483			0.999472		2.38208	TC9965	weakly similar to CG7450-PA {Drosophila melanogaster}, partial (19%) / Msn2p [Saccharomyces cerevisiae] sp|P33748|MSN2_YEAST Zinc finger protein MSN2 (Multicopy suppressor of SNF1 protein 2) gb|AAA34806.1|				camp responsive element binding protein 3-like 2
TC19504_410		0.830294		0.182607			0.999971		2.38206	TC19504					endonuclease-reverse transcriptase
TC18986_426		0.999958		2.07847			0.999683		2.38195	TC18986	similar to Chain A The Structure Of Pitp Complexed To Phosphatidylcholine, partial (43%) / SJCHGC09608				phosphatidylinositol transferbeta
Contig2300_326		0.999764		1.66226			0.999184		2.38132	Contig2300	Plasmodium berghei cysteine repeat modular protein 3 PbCRM3 gene,partial cds / transporter, putative [Plasmodium falciparum 3D7]				muscle attachment abnormal family member (mua-3)
TC14544_325		0.994407		2.26582			0.985479		2.38114	TC14544	Antigen 10-3 precursor. [Blood fluke], partial (63%)				developmentally regulated antigenprecursor
TC10607_1501		0.999734		2.05695			0.998193		2.3808	TC10607	similar to merozoite surface antigen 1 {Plasmodium vivax}, partial (1%) / SJCHGC08513				sjchgc08513 protein [Schistosoma japonicum], similar to AAO52648-similar to Dictyostelium discoideum (Slime mold). SRF related protein
TC14451_207		0.999091		0.742399			0.999749		2.38076	TC14451	calmodulin-like protein 1 [Medicago truncatula]				endoplasmic reticulum-resident calcium binding
TC9718_647		0.997853		1.50208			0.997603		2.37995	TC9718	weakly similar to conserved hypothetical protein {Xanthomonas campestris pv. campestris str. ATCC 33913}, partial (15%) / SJCHGC05825				sjchgc05825 protein [Schistosoma japonicum], similar to NP_641153-conserved hypothetical protein(Xanthomonas axonopodis pv. citri str. 306)
TC15449_343		0.998755		1.85253			0.997297		2.37964	TC15449	similar to Similar to zinc finger protein {Homo sapiens}, partial (6%)				zinc finger ccch-type domain containing 6
TC15476_603		0.999981		2.15125			0.993384		2.37959	TC15476	similar to brahma associated protein 155K - fruit fly (Drosophila melanogaster), partial (1%)				smarcc1 protein
TC15600_104		0.999275		0.423968			0.999941		2.37916	TC15600					---NA---
TC19065_619		0.998628		1.4999			0.998304		2.37915	TC19065	similar to similar to Homo sapiens (Human). HERC2 protein {Dictyostelium discoideum}, partial (1%) / SJCHGC04178				sjchgc04178 protein [Schistosoma japonicum], similar to Ras guanine nucleotide exchange factor RasGEFB(Dictyostelium discoideum)
TC10549_405		0.999908		1.31002			0.999849		2.37911	TC10549	similar to unnamed protein product {Homo sapiens}, partial (6%) / hypothetical protein Tb09.160.5510 [Trypanosoma brucei]				---NA---
TC12584_177		0.999815		0.200588			0.999904		2.37898	TC12584					tpa: endonuclease-reverse transcriptase
TC7492_190		0.999057		1.61968			0.997702		2.37883	TC7492					---NA---
TC9593_82		0.999998		1.73511			0.999856		2.37847	TC9593	hypothetical protein [Plasmodium yoelii yoelii]				10 kdasecreted protein
TC9928_587		0.999888		1.62072			0.998051		2.37786	TC9928	SJCHGC03254				sjchgc03254 protein [Schistosoma japonicum], similar to F-box family protein(Arabidopsis thaliana)
TC11232_936		0.997782		1.28761			0.999998		2.37784	TC11232	SJCHGC05187				sjchgc05187 protein [Schistosoma japonicum], similar to Down syndrome critical region protein 2 isoform a; chromosome 21 leucine-rich protein; leucine rich protein C21-LRP(Homo sapiens)
TC16765_177		0.99999		0.444695			0.999576		2.37746	TC16765					---NA---
TC14422_213		0.998085		2.7137			0.987027		2.37744	TC14422	similar to ribonucleotide reductase 1 {Aedes aegypti}, partial (20%) / ENSANGP00000012190 [Anopheles gambiae str. PEST]				ribonucleotide reductase m1
TC15985_192		0.994248		0.450923			0.999966		2.37722	TC15985					endonuclease reverse transcriptase
TC17766_541		0.999878		1.61487			0.999932		2.37707	TC17766	similar to GM01519p {Drosophila melanogaster}, partial (12%) / SJCHGC03231				phospholipase dmember 3
TC8430_642		0.998274		2.76018			0.999973		2.37686	TC8430	similar to LD25651p {Drosophila melanogaster}, partial (3%) / SJCHGC06360				signal recognition particle receptor (docking protein)
TC7854_1364		0.998993		1.99757			0.995348		2.37663	TC7854	weakly similar to microphthalmia associated trancription factor {Halocynthia roretzi}, partial (7%) / SJCHGC01487				microphthalmia-associated transcription factor
Contig3497_582		0.994226		2.20413			0.999609		2.37647	Contig3497	Mus musculus chromosome 18, clone RP23-246G4, complete sequence / SJCHGC05387				trna selenocysteine associated protein 1
TC16249_248		0.995715		2.1044			0.999354		2.3764	TC16249	unnamed protein product [Yarrowia lipolytica CLIB122]				---NA---
TC8449_56		0.999377		0.154621			0.99967		2.37632	TC8449					tpa: endonuclease-reverse transcriptase
TC8831_370		0.998843		0.537302			0.999959		2.37627	TC8831					---NA---
TC7486_691		0.994804		2.03378			0.997422		2.37619	TC7486	similar to major egg antigen {Schistosoma mansoni}, partial (48%) / SJCHGC09367				major egg antigen
TC13317_426		0.997641		1.27238			0.999241		2.37545	TC13317					---NA---
TC7665_1813		0.99455		2.33149			0.997957		2.37535	TC7665	similar to putative glucoamylase I (alpha-1 4-glucan glucosidase) extracellular starch-degrading enzyme; by, partial (3%) / SJCHGC08356				sjchgc08356 protein [Schistosoma japonicum], hypothetical protein containing TonB box, N-terminal domaincontaining TonB box, N-terminal domain
TC9966_516		0.992547		1.5578			0.998052		2.37535	TC9966	similar to cytoplasmic dynein intermediate chain 2B {Rattus norvegicus}, partial (14%)				dynein cytoplasmic 1 intermediate chain 2
TC7860_418		0.9933		2.381			0.997342		2.37517	TC7860	SJCHGC07098				dead box atp-dependent rna helicase
TC18146_690		0.996976		1.38345			0.998429		2.37439	TC18146	similar to unnamed protein product {Oryza sativa (japonica cultivar-group)}, partial (2%)				pol polyprotein
TC19643_237		0.999174		1.33186			0.99931		2.37414	TC19643					---NA---
TC10206_506		0.998016		2.28555			1		2.3741	TC10206	weakly similar to I-connectin {Procambarus clarkii}, partial (0%)				-
TC9346_298		0.999972		0.423859			0.998529		2.37382	TC9346					---NA---
TC15942_1		0.994354		1.90969			1		2.37379	TC15942	similar to Eukaryotic peptide chain release factor subunit 1 (eRF1) (Eukaryotic release factor 1) (TB3-1), partial (10%) / SJCHGC06123				eukaryotic translation termination factor 1
TC10011_498		0.999975		1.14177			0.999704		2.37286	TC10011					---NA---
TC7572_437		0.999685		1.64646			0.99631		2.37245	TC7572	SJCHGC07760				sjchgc07760 protein [Schistosoma japonicum], hypothetical protein
TC7979_282		0.999909		2.03161			0.99998		2.37239	TC7979	similar to glycine decarboxylase p protein {Anas platyrhynchos}, partial (5%)				glycine cleavage system p protein
Contig5603_800		0.999795		1.73093			0.992371		2.37228	Contig5603	Schistosoma japonicum clone ZZZ431 mRNA sequence / SJCHGC05915				sjchgc05915 protein [Schistosoma japonicum], hypothetical protein
TC11068_710		0.999109		1.81721			0.994977		2.37221	TC11068	similar to RE26660p {Drosophila melanogaster}, partial (4%)				pr domain containingwith znf domain
TC17112_563		0.99838		1.9191			0.997314		2.37192	TC17112	weakly similar to CG1884-PA {Drosophila melanogaster}, partial (2%) / SJCHGC07145				ccr4-not transcriptionsubunit 1
TC16818_206		0.999917		0.697399			0.999139		2.37183	TC16818	Testis-specific A-kinase-anchoring-protein [Rattus norvegicus] sp|O35817|AKA14_RAT A-kinase anchor protein 14 (Testis-specific A-kinase-anchoring protein TAKAP-80) (TAKAP-1.2)				---NA---
TC12006_1326		0.999019		1.46288			0.999539		2.37138	TC12006	similar to similar to Dictyostelium discoideum (Slime mold). Nucleotide exchange factor RasGEF P, partial (0%) / SJCHGC07525				sjchgc07525 protein [Schistosoma japonicum], hypothetical protein
TC12695_159		0.984931		1.82437			0.99884		2.37127	TC12695	SJCHGC05525				cg1471-isoform a
TC11298_1443		0.995133		1.42786			0.99701		2.37084	TC11298	similar to Protein arginine N-methyltransferase (EC 2.1.1.-). [Human], partial (16%) / CG9882-PA [Drosophila melanogaster]				protein arginine n-methyltransferase 7
TC13822_1051		0.997215		2.12088			0.999389		2.37043	TC13822	weakly similar to hypothetical protein~similar to Arabidopsis thaliana chromosome 1 F14J9.11, partial (11%) / SJCHGC03781				haploid germ cell-specific nuclear protein kinase
TC13076_530		0.994779		1.57776			0.999961		2.36921	TC13076	homologue to Ribosomal protein S6 kinase II alpha (EC 2.7.1.37) (S6KII-alpha) (P90-RSK), partial (2%) / SJCHGC08225				ribosomal protein s6 kinase
TC13624_548		1		1.96235			0.999691		2.36859	TC13624	similar to similar to GenBank Accession Number AK011233 similar to myeloblast KIAA0242 (fragment) putative in, partial (52%)				ubx domain containing 2
TC6958_373		0.999004		2.09818			0.991097		2.36805	TC6958					---NA---
TC9529_470		0.998115		1.97215			0.99823		2.3678	TC9529					---NA---
Contig8147_811		0.999768		2.17169			0.999936		2.36761	Contig8147	Schistosoma mansoni receptor for activated PKC mRNA, complete cds / SJCHGC01669				guanine nucleotide binding protein (g protein)beta polypeptide 2-like 1
TC15967_645		0.998874		1.39933			0.996333		2.36716	TC15967	similar to similar to GenBank Accession Number BC013428 PP1201 protein in Homo sapiens {Schistosoma japonicum}, partial (64%)				transmembrane bax inhibitor motif containing 1
TC14777_733		0.999996		1.16258			0.997064		2.36615	TC14777	similar to Protein C20orf28. [Human], partial (26%)				spef1-like protein
Contig6191_621		0.998991		1.58732			0.999162		2.366	Contig6191	Chicken DNA sequence from clone WAG-43K7, complete sequence / SJCHGC06342				serine threonine kinase 17a
TC10637_1295		0.998138		1.51979			0.998856		2.36586	TC10637	weakly similar to Aquaporin 9 (Small solute channel 1). [Human], partial (20%) / SJCHGC02876				aquaporin 3
TC16705_525		0.999268		1.15074			0.999527		2.36553	TC16705					---NA---
TC16276_581		0.999151		1.39881			0.997067		2.36548	TC16276					---NA---
TC16334_578		0.993282		1.39466			0.999801		2.36507	TC16334					---NA---
TC12420_572		0.999968		2.02563			0.994219		2.36425	TC12420	weakly similar to serine-threonine-protein kinase pak {Rattus norvegicus}, partial (15%)				p21-activated protein kinase i
TC9923_247		0.999285		1.96162			0.997649		2.36422	TC9923	SJCHGC07763				sjchgc07763 protein [Schistosoma japonicum], hypothetical protein
TC14140_982		0.995093		1.4754			0.998567		2.36418	TC14140	SJCHGC06660				chromosome 4 open reading frame 34
TC10499_1		0.999999		1.29264			0.996256		2.36409	TC10499	Tropomyosin 2 (TMII). [Blood fluke], partial (46%) / TrxB protein [Mannheimia succiniciproducens MBEL55E]				tropomyosin
TC8522_360		0.999389		1.64863			0.999036		2.36403	TC8522	weakly similar to unnamed protein product {Mus musculus}, partial (24%) / LD46811p [Drosophila melanogaster] gb|AAF55160.1|				cg4338 cg4338-pa
TC14290_863		0.99896		1.65362			0.998449		2.36396	TC14290	weakly similar to hypothetical protein F25H5.f {Caenorhabditis elegans}, partial (11%) / ENSANGP00000014266 [Anopheles gambiae str. PEST]				four and a half lim domains
TC8663_263		0.999947		1.41453			0.999938		2.36385	TC8663	similar to Similar to phosphorylase glycogen; brain {Xenopus laevis}, partial (11%) / glycogen phosphorylase [Gallus gallus]				liver glycogen phosphorylase
TC18402_101		0.996006		1.36976			0.998333		2.3638	TC18402	SJCHGC05284				---NA---
TC10071_235		0.996419		1.81603			0.99772		2.3637	TC10071	weakly similar to Glycerol kinase (EC 2.7.1.30) (ATP:glycerol 3-phosphotransferase) (Glycerokinase) (GK)., partial (10%)				glycerol kinase
TC15583_263		0.997915		1.7906			0.998482		2.36262	TC15583	similar to DSIF p160 {Homo sapiens}, partial (4%)				suppressor of ty 5 homologisoform cra_a
TC16253_485		0.999246		1.51187			0.99998		2.36255	TC16253	SJCHGC08785				sjchgc08785 protein [Schistosoma japonicum], hypothetical protein
TC13606_522		0.998877		1.13053			0.998809		2.36231	TC13606	homologue to histone 2B {Drosophila yakuba}, partial (91%)				histone h2b
TC8540_810		0.999994		1.41917			0.995666		2.36196	TC8540	Cytochrome c oxidase, subunit II [Geobacter metallireducens GS-15]				---NA---
TC8908_320		0.982882		1.78373			0.976063		2.36144	TC8908					cardiac muscle tensin
TC16026_383		0.995641		1.50001			0.985287		2.36059	TC16026					sjchgc06333 protein [Schistosoma japonicum], hypothetical protein
TC10353_1861		0.994856		1.23186			0.998919		2.35995	TC10353	A.1.12-9 antigen {Schistosoma mansoni}, partial (86%)				9 antigen
TC7257_655		0.999015		0.121778			0.999657		2.35988	TC7257					tpa: endonuclease-reverse transcriptase
TC9982_289		0.998689		1.6314			0.996322		2.35986	TC9982					cg18572-isoform a
TC12142_687		0.999996		1.42914			0.999495		2.35932	TC12142	weakly similar to Hypothetical protein T08G11.1b {Caenorhabditis elegans}, partial (4%)				vps13c-1a protein
TC18116_634		0.999989		1.11424			0.999621		2.3592	TC18116	conserved hypothetical protein [Plasmodium chabaudi]				---NA---
TC10042_2		0.999898		0.0701151			0.997917		2.35902	TC10042					endonuclease-reverse transcriptase
TC7158_123		0.999295		1.3915			0.999517		2.35811	TC7158	similar to Fibrillarin. [Fission yeast], partial (13%) / SJCHGC09568				fibrillarin
TC11977_363		0.999749		0.23919			0.999877		2.35777	TC11977	similar to hypothetical protein {Thiobacillus ferrooxidans}, partial (20%) / SJCHGC04667				sjchgc04667 protein [Schistosoma japonicum], hypothetical protein
Contig4699_689		0.999623		0.233124			0.999961		2.35759	Contig4699	Schistosoma mansoni SR2 subfamily A non-LTR retrotransposoncontaining an insertion of a SR2 subfamily B non-LTRretrotransposon / SJCHGC09318				endonuclease-reverse transcriptase
TC11947_874		0.999717		1.45141			0.999872		2.35655	TC11947					small nuclear rna activatingpolypeptide43kda
TC11976_459		0.99503		1.62612			0.998069		2.35652	TC11976	similar to mitochondrial carrier family protein {Homo sapiens}, partial (7%) / SJCHGC00551				cgi-69isoform cra_b
TC13574_82		0.998912		1.60525			0.999895		2.35647	TC13574	integral membrane protein 23 {Schistosoma mansoni}, partial (47%)				cd63 antigen (melanoma 1 antigen)
TC7031_942		0.990214		0.867024			0.980933		2.35644	TC7031					---NA---
TC11374_597		0.985089		1.26245			0.968334		2.3564	TC11374	similar to NPD003 {Homo sapiens}, partial (13%) / SJCHGC00596				transmembrane protein 66
TC17754_397		0.994842		1.34972			0.994831		2.35603	TC17754	similar to unnamed protein product {Homo sapiens}, partial (4%)				nucleolar complex associated 2 homolog
TC12379_319		0.999086		1.32897			0.999992		2.35601	TC12379	SJCHGC00797				---NA---
TC7274_485		0.99996		0.186339			0.999868		2.35597	TC7274					tpa: endonuclease-reverse transcriptase
TC8258_365		0.999571		1.51618			0.992242		2.35545	TC8258	SJCHGC07637				sjchgc07637 protein [Schistosoma japonicum], hypothetical protein
TC10275_111		0.999369		1.51832			0.999923		2.35524	TC10275					---NA---
TC17930_156		0.990341		0.920148			0.997967		2.35513	TC17930	homologue to hypothetical protein {Plasmodium falciparum 3D7}, partial (0%)				---NA---
TC15309_285		0.999802		1.83271			0.999972		2.3551	TC15309	Radical SAM [Burkholderia cenocepacia AU 1054] gb|EAM20505.1|				---NA---
TC17444_1376		0.999381		1.55653			0.999986		2.35505	TC17444	weakly similar to unnamed protein product {Homo sapiens}, partial (6%) / SJCHGC05186				ubiquitin-specific protease 31
TC15358_575		0.997245		2.23702			0.972366		2.35438	TC15358	similar to PHIKZ306 {Pseudomonas phage phiKZ}, partial (2%) / SJCHGC03796				zinc finger protein 598
Contig5294_625		0.999425		1.2443			0.999917		2.35398	Contig5294	Homo sapiens BAC clone RP11-498E11 from 4, complete sequence / SJCHGC00551				solute carrier familymember 39
TC16011_377		0.997952		0.672292			0.998394		2.35391	TC16011	similar to gag-pol polyprotein {Clonorchis sinensis}, partial (4%)				gag-pol polyprotein
TC6964_540		0.999893		0.353358			0.997846		2.35387	TC6964	similar to polyprotein {Schistosoma japonicum}, partial (2%) / SJCHGC04667				sjchgc04667 protein [Schistosoma japonicum], hypothetical protein
TC8066_400		0.996223		1.36908			0.996705		2.35324	TC8066	homologue to Speckle-type POZ protein-like~contains ESTs AU030338(E50924) AU030339(E50924), partial (4%) / SJCHGC07068				sjchgc07068 protein [Schistosoma japonicum], hypothetical protein
TC17075_811		0.997574		1.34464			0.994216		2.35324	TC17075	SJCHGC09147				oant response abnormal family member (odr-4)
TC7192_869		0.999006		2.10791			0.99993		2.3532	TC7192	similar to chloroquine resistance marker protein {Plasmodium falciparum}, partial (0%)				---NA---
TC6973_183		0.999606		0.0823113			0.999757		2.35306	TC6973					reverse transcriptase sr3-left
TC7422_598		0.998401		1.18759			0.999364		2.35291	TC7422	similar to Cs1 protein {Schistosoma japonicum}, partial (28%)				---NA---
Contig4046_817		0.997384		0.209073			0.999389		2.35275	Contig4046	Schistosoma mansoni DNA for repeat sequences / SJCHGC03083				sjchgc03083 protein [Schistosoma japonicum], hypothetical protein containing siganl peptide
TC17831_553		0.998197		1.44766			0.998346		2.35271	TC17831	SJCHGC05509				sjchgc05509 protein [Schistosoma japonicum], hypothetical protein
TC17313_355		0.998754		1.94056			0.997896		2.35201	TC17313	weakly similar to unnamed protein product {Mus musculus}, partial (5%)				bcsc-1 isoform 1
TC12168_681		0.99974		0.412261			0.999329		2.35196	TC12168	SJCHGC05410				sjchgc05410 protein [Schistosoma japonicum], similar to RIKEN cDNA 1100001A21(Mus musculus)
Contig3983_629		0.998337		2.27024			0.99934		2.3516	Contig3983	Plasmodium falciparum MAL4P1 / SJCHGC05288				sjchgc05288 protein [Schistosoma japonicum], similar to Heat shock protein protein 25, isoform b(Caenorhabditis elegans)
TC9362_565		0.998721		1.66582			0.995473		2.35085	TC9362	SJCHGC07974				sjchgc07974 protein [Schistosoma japonicum], hypothetical protein
TC10812_856		0.999387		1.45473			0.999741		2.35075	TC10812	homologue to putative serine carboxypeptidase precursor {Gossypium hirsutum}, partial (2%) / SJCHGC07071				tropomyosin invertebrate
TC13572_799		0.999989		1.33684			0.999877		2.34969	TC13572					---NA---
TC19557_394		0.998072		1.65358			0.996094		2.34911	TC19557	SJCHGC08979				sjchgc08979 protein [Schistosoma japonicum], similar to KIAA1834 protein(Homo sapiens)
TC7487_82		0.999238		1.59522			0.999469		2.34895	TC7487	similar to major egg antigen {Schistosoma mansoni}, partial (4%) / SJCHGC09367				sjchgc09367 protein [Schistosoma japonicum], similar to P40_SCHMA Major egg antigen (P40)(Schistosoma mansoni)
TC9027_309		0.998224		1.60422			0.999996		2.34883	TC9027	similar to Unknown (protein for MGC:28027) {Mus musculus}, partial (12%) / SJCHGC04457				cobw domain containing 1
TC18871_848		0.999928		0.136277			0.999999		2.34882	TC18871					tpa: endonuclease-reverse transcriptase
TC17879_523		0.989065		1.44675			0.999988		2.34855	TC17879	SJCHGC09019				---NA---
TC9394_381		0.999908		1.22453			0.999971		2.34826	TC9394	hypothetical protein PB401504.00.0 [Plasmodium berghei]				---NA---
TC14272_536		0.997638		2.41358			0.998417		2.34745	TC14272	SJCHGC03976				sjchgc03976 protein [Schistosoma japonicum], similar to CAG90715-unnamed protein product(Debaryomyces hansenii)
TC7000_72		0.991218		0.496839			0.997363		2.34664	TC7000	similar to polyprotein {Schistosoma japonicum}, partial (1%) / SJCHGC03699				sjchgc03699 protein [Schistosoma japonicum], hypothetical protein
TC7938_766		0.999959		1.9133			0.997902		2.3461	TC7938	SJCHGC05938				sjchgc05938 protein [Schistosoma japonicum], similar to EAK88269-hypothetical protein cgd5_260(Cryptosporidium parvum)
TC17831_513		0.999619		1.57599			0.999913		2.34608	TC17831	SJCHGC05509				sjchgc05509 protein [Schistosoma japonicum], hypothetical protein
TC16092_265		0.99899		0.799283			0.997111		2.34593	TC16092					hypothetical transposase
TC18787_371		0.999409		1.76466			0.998021		2.34483	TC18787	coronin, putative [Plasmodium chabaudi]				---NA---
Contig2946_718		0.99999		1.8956			0.999776		2.34475	Contig2946	Zea mays PCO143837 mRNA sequence / hypothetical protein PB402672.00.0 [Plasmodium berghei]				---NA---
TC13279_259		0.996118		1.23612			0.9998		2.34447	TC13279	hypothetical protein PC103454.00.0 [Plasmodium chabaudi]				---NA---
TC18308_895		0.997788		1.76932			0.99976		2.34444	TC18308	homologue to Transcriptional repressor protein YY1 (Yin and yang 1) (YY-1) (Delta transcription factor) (NF-E1)., partial (28%)				yy1 transcription factor
TC16282_439		0.998691		1.70658			0.998747		2.34432	TC16282	weakly similar to carboxypeptidase N polypeptide 1 50kD {Mus musculus}, partial (13%) / SJCHGC03714				carboxypeptidasepolypeptide 1
TC8066_289		0.997808		1.30857			0.998943		2.34374	TC8066	homologue to Speckle-type POZ protein-like~contains ESTs AU030338(E50924) AU030339(E50924), partial (4%) / SJCHGC07068				sjchgc07068 protein [Schistosoma japonicum], hypothetical protein
TC17188_542		0.997257		0.219528			0.998426		2.34287	TC17188	similar to hypothetical protein all7010 [imported] - Nostoc sp. (strain PCC 7120) plasmid pCC7120alpha, partial (3%)				---NA---
TC12890_273		0.997454		1.27646			0.99985		2.3427	TC12890	weakly similar to SD02886p {Drosophila melanogaster}, partial (1%) / CG31212-PA [Drosophila melanogaster]				dna atp-dependent helicase
TC17830_93		0.999868		1.20838			0.997388		2.34234	TC17830	weakly similar to Collagen alpha 1(III) chain precursor. [Human], partial (9%)				-
TC15305_76		0.999018		1.55118			0.999999		2.34212	TC15305	SJCHGC03950				phd finger protein 14
TC16470_93		0.998789		1.29471			0.995626		2.34153	TC16470	SJCHGC04209				sjchgc04209 protein [Schistosoma japonicum], similar to proteolipid protein M6-1(Drosophila melanogaster)
TC7383_333		0.999932		1.66165			0.999351		2.34055	TC7383	Calcium-binding protein (CABP). [Blood fluke], complete / calcium-binding protein				calcium-binding protein
TC18397_652		0.999996		1.64236			0.99998		2.34045	TC18397	weakly similar to chromodomain helicase DNA binding protein 5 {Homo sapiens}, partial (4%)				chromodomain helicase dna binding protein 5
TC18487_41		0.940309		1.36756			0.994448		2.34038	TC18487					---NA---
Contig354_562		0.999766		2.04197			0.999304		2.34028	Contig354	Mouse DNA sequence from clone RP23-455A4 on chromosome 2, completesequence / SJCHGC01509				mgc84100 protein
TC19429_381		0.999532		1.45818			0.999997		2.33934	TC19429	similar to similar to GenBank Accession Number AP001507 tRNA-rRNA methyltransferase in Bacillus halodurans, partial (85%) / SJCHGC02790				phosphomevalonate kinase
TC15764_322		0.990347		2.37192			0.999876		2.33916	TC15764	SJCHGC07056				basic transcripion factor44 kd subunit
TC14462_865		0.996471		1.79543			0.985616		2.33875	TC14462	weakly similar to Glycogen debranching enzyme (Glycogen debrancher), partial (6%) / SJCHGC03871				amylo-6-4-alpha-glucanotransferase isoform 1
TC14612_492		0.997255		0.509915			0.99936		2.33838	TC14612	SJCHGC01610				sjchgc01610 protein [Schistosoma japonicum], similar to AAP06079-hypothetical protein(Schistosoma japonicum)
TC15887_1075		0.99897		1.29849			0.999525		2.3383	TC15887	similar to SgcA {Dictyostelium discoideum}, partial (0%) / hypothetical protein, conserved [Trypanosoma cruzi]				---NA---
TC12535_312		0.998005		1.38578			0.996634		2.33753	TC12535	weakly similar to Cleavage stimulation factor 50 kDa subunit (CSTF 50 kDa subunit) (CF-1 50 kDa subunit). [Human], partial (19%) / ENSANGP00000022165 [Anopheles gambiae str. PEST]				cleavage stimulation3 pre-subunit 1
TC7803_473		0.997505		0.0268487			1		2.33733	TC7803	F53F8.1 [Caenorhabditis elegans]				---NA---
TC15040_495		0.999805		1.39401			0.999993		2.33728	TC15040	similar to envelope glycoprotein {Human immunodeficiency virus type 1} [Human immunodeficiency virus 1], partial (8%) / SJCHGC07850				sjchgc07850 protein [Schistosoma japonicum], hypothetical protein
TC7307_360		0.999218		2.20607			0.998609		2.33603	TC7307					---NA---
TC7622_101		0.996746		2.16079			0.999997		2.33599	TC7622	similar to CG2103-PA {Drosophila melanogaster}, partial (37%) / ENSANGP00000011715 [Anopheles gambiae str. PEST]				polypeptide n-acetylgalactosaminyltransferase 17
TC14491_693		0.990041		1.64703			0.999886		2.33595	TC14491	weakly similar to KIAA1847 protein {Homo sapiens}, partial (6%) / SJCHGC06404				zgpat protein
TC10306_341		0.973066		0.515352			0.965587		2.3358	TC10306	hypothetical protein DDB0187817 [Dictyostelium discoideum]				---NA---
TC16198_727		0.999414		0.213422			0.999307		2.3345	TC16198					---NA---
TC15501_608		0.991932		2.33979			0.999149		2.33443	TC15501	weakly similar to Centaurin gamma 2. [Human], partial (10%)				centaurin gamma
TC11348_864		0.994602		1.50558			0.999999		2.3344	TC11348	similar to ubiquinol-cytochrome-c reductase (EC 1.10.2.2) cytochrome b - Aquifex aeolicus, partial (4%) / bullous pemphigoid antigen 1, 230\/240kDa [Homo sapiens] emb|CAI16609.1|				---NA---
TC7341_1342		0.99915		0.7771			0.999545		2.33429	TC7341	similar to unnamed protein product {Mus musculus}, partial (5%)				tpa: gag-pol polyprotein
TC13779_675		0.995526		1.33659			0.991492		2.33416	TC13779	similar to Glycogen debranching enzyme (Glycogen debrancher), partial (7%)				amylo-6-4-alpha-glucanotransferase isoform 1
TC10036_500		0.999793		0.232034			0.999536		2.33413	TC10036					tpa: endonuclease-reverse transcriptase
TC10492_262		0.999999		1.45931			0.999737		2.33354	TC10492	homologue to similar to NM_079796 Ribonuclear protein at 97D in Drosophila melanogaster {Schistosoma japonicum}, partial (18%)				nm_079796 ribonuclear protein at 97d in drosophila melanogaster
TC7024_34		0.99976		1.9641			0.998646		2.33346	TC7024	SJCHGC09420				sjchgc09420 protein [Schistosoma japonicum], similar to myosin heavy chain(similarity)
TC18105_600		0.997025		1.44629			0.997014		2.33344	TC18105					---NA---
TC7244_432		0.999048		0.295274			0.999592		2.3325	TC7244					---NA---
TC16876_836		0.999996		1.72465			0.998342		2.33175	TC16876					tpa: endonuclease-reverse transcriptase
TC7686_420		0.99997		0.672503			0.999999		2.33165	TC7686	similar to DNA mismatch repair protein PMS1. [Bakers yeast], partial (5%)				postmeiotic segregation increased 2isoform cra_a
TC17980_421		0.997599		1.9936			0.9997		2.33146	TC17980					---NA---
TC13645_2391		0.99835		0.546447			0.998087		2.33135	TC13645	homologue to 26S protease regulatory subunit 6B homolog. [Fission yeast], partial (3%)				pol polyprotein
TC18003_513		0.993074		1.78492			0.999099		2.33121	TC18003	similar to FlgI {Aeromonas hydrophila}, partial (4%) / SJCHGC05650				sjchgc05650 protein [Schistosoma japonicum], similar to PTB_RAT Polypyrimidine tract-binding protein 1 (PTB) (Heterogeneous nuclear ribonucleoprotein I) (hnRNP I) (Pyrimidine-binding protein) (PYBP)(Rattus norvegicus) (Norway rat)
TC14135_353		0.996339		1.25437			0.997515		2.33095	TC14135	SJCHGC09261				chromosome 20 open reading frame 4
TC15008_688		0.998541		1.75158			0.996674		2.33036	TC15008	similar to ribonucleotide reductase M1 subunit {Homo sapiens}, partial (35%) / Ribonucleoside-diphosphate reductase M1 chain [Homo sapiens] emb|CAA42118.1|				ribonucleotide reductase m1 polypeptide
TC12336_367		0.999841		1.69849			0.999263		2.32945	TC12336	SJCHGC05446				sjchgc05446 protein [Schistosoma japonicum], similar to ENSANGP00000006039(Anopheles gambiae)
TC14264_937		0.999393		0.0602849			0.9999		2.32931	TC14264					endonuclease-reverse transcriptase
TC15491_440		0.998941		2.30233			0.998972		2.32899	TC15491	similar to nucleotide exchange factor RasGEF G {Dictyostelium discoideum}, partial (2%)				---NA---
TC18388_167		0.999747		1.64653			0.99996		2.32874	TC18388					---NA---
TC17891_543		0.9972		1.89775			0.999071		2.32864	TC17891	weakly similar to Hypothetical protein F20A1.9 {Caenorhabditis elegans}, partial (6%)				dead (asp-glu-ala-asp) box polypeptide 1
Contig7649_1362		0.999437		1.67131			0.999123		2.32862	Contig7649	Aplysia californica calmodulin mRNA, complete cds				calmodulin
TC11263_21		0.999991		0.818704			0.999788		2.32845	TC11263	SJCHGC00977				sjchgc00977 protein [Schistosoma japonicum], hypothetical protein
TC18189_699		0.99994		1.5941			0.999679		2.32843	TC18189	SJCHGC04321				sorting and assembly machinery component 50 homolog
TC13149_245		0.999671		1.24541			0.99931		2.32809	TC13149					---NA---
TC6959_3107		0.945791		1.38884			0.945769		2.32801	TC6959	weakly similar to hypothetical protein jhp1300 - Helicobacter pylori (strain J99), partial (19%) / SJCHGC05943				---NA---
TC13451_557		0.999591		1.7827			0.991953		2.32766	TC13451					tpa_exp: reverse transcriptase
TC13711_932		0.999993		1.5038			0.999986		2.32729	TC13711	weakly similar to CG15570-PA {Drosophila melanogaster}, partial (2%) / SJCHGC05480				sjchgc05480 protein [Schistosoma japonicum], similar to ENSANGP00000023006(Anopheles gambiae)
TC11348_904		0.997632		1.59103			0.998699		2.32685	TC11348	similar to ubiquinol-cytochrome-c reductase (EC 1.10.2.2) cytochrome b - Aquifex aeolicus, partial (4%) / bullous pemphigoid antigen 1, 230\/240kDa [Homo sapiens] emb|CAI16609.1|				---NA---
TC12483_171		0.99997		1.42594			0.999895		2.3262	TC12483	similar to unnamed protein product {Mus musculus}, partial (5%)				zinc finger protein 650
TC13221_195		0.999224		1.11168			0.994631		2.3261	TC13221	similar to hedgehog-like protein {Helobdella robusta}, partial (2%)				---NA---
TC13274_421		0.998931		1.32424			0.998204		2.326	TC13274	MSHA biogenesis protein MshN [Vibrio sp. MED222]				---NA---
TC16201_377		0.999749		1.79			0.996532		2.32574	TC16201	weakly similar to sec13-like protein {Homo sapiens}, partial (11%) / unnamed protein product [Mus musculus] dbj|BAE41000.1|				seh1-likeisoform cra_b
TC7810_1717		0.999255		1.17801			0.998421		2.3248	TC7810	weakly similar to CG6700-PA {Drosophila melanogaster}, partial (12%) / SJCHGC07507				leukocyte receptor clustermember 8
TC13610_335		0.999178		1.34585			0.997404		2.32448	TC13610	similar to Similar to RIKEN cDNA 2410072D24 gene {Homo sapiens}, partial (59%)				proteasomealpha type 7
TC18210_559		0.998868		1.44236			0.994954		2.32439	TC18210					---NA---
Contig7936_879		0.997825		1.42688			0.999907		2.32416	Contig7936	Schistosoma mansoni eukaryotic translation initiation factor 2 alphasuref BUnit mRNA, complete cds / SJCHGC05710				eukaryotic translation initiation factorsubunit 1 alpha
TC16092_197		0.999842		0.66068			0.9993		2.32415	TC16092					hypothetical transposase
TC11213_930		0.994998		0.986238			0.998402		2.32414	TC11213					---NA---
TC14635_564		0.999006		2.09669			0.996199		2.32413	TC14635	trace amine associated receptor 8b [Mus musculus] sp|Q5QD06|TAA8B_MOUSE Trace amine-associated receptor 8b				tr4 tr2
TC8558_383		0.99995		1.73432			0.999244		2.32357	TC8558	CG4059-PB, isoform B [Drosophila melanogaster] sp|P33244|FTZF1_DROME Nuclear hormone receptor FTZ-F1 (FTZ-F1 alpha)				---NA---
TC15737_434		0.999074		2.04295			0.999889		2.32251	TC15737	weakly similar to conserved hypothetical protein {Neurospora crassa}, partial (15%)				large subunit gtpase 1 homolog
TC18237_380		0.986231		1.21325			0.996351		2.32214	TC18237					---NA---
TC10546_326		0.997524		1.70676			0.998412		2.3211	TC10546	homologue to similar to NM_080743 serine-arginine repressor protein (35 kDa) in Homo sapiens, partial (70%)				serine-arginine repressor protein (35 kda)
TC17392_340		0.996475		1.55394			0.991159		2.3207	TC17392	homologue to histone H2A {Homo sapiens}, partial (95%)				histone h2a
TC9658_80		0.998052		0.700043			0.999793		2.3198	TC9658					tpa: reverse transcriptase
TC7685_394		0.998668		0.211224			0.999876		2.31974	TC7685					---NA---
TC19254_278		0.999294		1.46435			0.999998		2.31933	TC19254					oxr1 protein
TC9172_538		0.999447		1.72012			0.999794		2.3193	TC9172	similar to unnamed protein product {Homo sapiens}, partial (3%)				tbcc domain containing 1
Contig2843_657		0.99994		1.71305			0.999543		2.3193	Contig2843	Spodoptera litura nucleopolyhedrovirus strain G2, complete genome / putative protein kinase [Dictyostelium discoideum]				---NA---
TC13004_227		0.998863		2.15416			0.996906		2.31929	TC13004	homologue to hypothetical protein; hypothetical protein conserved {Plasmodium falciparum 3D7}, partial (1%) / ENSANGP00000019767 [Anopheles gambiae str. PEST]				---NA---
TC18004_751		0.999886		1.39944			0.99985		2.31909	TC18004	similar to transcription factor C1 (HCF) {Mus musculus}, partial (3%)				host cell factor c1
TC19160_498		0.982949		0.272161			0.987708		2.31893	TC19160	weakly similar to unnamed protein product {Mus musculus}, partial (3%)				chromosome 1 open reading frame 9
TC9416_511		0.99961		1.49911			0.996542		2.31887	TC9416	similar to Transcriptional regulator ATRX homolog (X-linked nuclear protein) (dXNP) (d-xnp). [Fruit fly], partial (8%)				dna dependent atpase and helicase
TC16960_192		0.998388		1.92306			0.996742		2.31833	TC16960	homologue to similar to NM_006243 protein phosphatase 2 regulatory subunit B (B56) alpha isoform(PP2A), partial (13%)				protein phosphataseregulatory subunit bbeta isoform
TC15862_257		0.990051		2.24609			0.995391		2.31824	TC15862	probable integral membrane protein Cj0421c [Campylobacter upsaliensis RM3195]				---NA---
TC18004_791		0.99525		1.60797			0.99697		2.31817	TC18004	similar to transcription factor C1 (HCF) {Mus musculus}, partial (3%)				host cell factor c1
TC8060_292		0.99812		1.89143			0.997173		2.31711	TC8060	similar to hypothetical protein {Schistosoma japonicum}, partial (43%)				---NA---
TC13317_386		0.996192		1.34583			0.994713		2.31672	TC13317					---NA---
TC13681_376		0.998804		1.33195			0.99858		2.31611	TC13681	weakly similar to Similar to NICE-5 protein {Mus musculus}, partial (36%)				ubiquitin-conjugating enzyme e2q2
TC9061_385		0.997002		1.98999			0.997758		2.31604	TC9061	weakly similar to LD27988p {Drosophila melanogaster}, partial (4%)				protein tyrosinenon-receptor type 9
TC16518_462		0.999371		1.33878			0.99882		2.31479	TC16518	similar to neural-specific syntaxin-binding protein 1 {Lymnaea stagnalis}, partial (25%) / SJCHGC06236				syntaxin binding protein 1
TC12590_315		0.9995		0.346038			0.99912		2.31432	TC12590	similar to This is the longest open reading frame of the sequence that starts with Met {Schistosoma mansoni}, partial (26%) / hypothetical protein PB108456.00.0 [Plasmodium berghei]				---NA---
Contig5392_935		0.999685		1.55773			0.966888		2.31402	Contig5392	Schistosoma japonicum clone ZZD721 mRNA sequence / SJCHGC02371				peter pan homolog
TC7022_352		0.99749		0.724532			0.989843		2.3128	TC7022	homologue to CG16779-PA {Drosophila melanogaster}, partial (0%) / hypothetical protein [Neurospora crassa N150] ref|XP_329164.1|				---NA---
TC10495_216		0.999471		1.28939			0.996459		2.31264	TC10495	homologue to cathepsin B1 isotype 1 {Schistosoma mansoni}, partial (27%)				cathepsin b
TC11310_615		0.996169		2.37415			0.996636		2.31209	TC11310	weakly similar to 5-AMP-activated protein kinase beta-2 subunit (AMPK beta-2 chain). [Human], partial (19%) / SJCHGC06409				-beta 1 non-catalytic subunit
Contig5093_377		0.991229		1.18435			0.990695		2.31182	Contig5093	Drosophila melanogaster chromosome 3L, section 11 of 83 of the completesequence / SJCHGC05260				rufy2 protein
TC18060_277		0.992178		1.82472			0.998133		2.31166	TC18060	homologue to 30S ribosomal protein S20. [strain PCC 6803], partial (16%)				---NA---
TC18213_635		0.998886		1.8253			1		2.31127	TC18213	similar to Rad21 gene product {Drosophila melanogaster}, partial (15%) / SJCHGC04362				rad21 homolog
TC17467_1128		0.999594		1.25759			0.999067		2.31113	TC17467	weakly similar to SUDD-like protein {Arabidopsis thaliana}, partial (31%) / SJCHGC04428				rio kinase 1
TC16011_440		0.997519		0.616582			0.997507		2.31105	TC16011	similar to gag-pol polyprotein {Clonorchis sinensis}, partial (4%)				gag-pol polyprotein
TC15449_206		0.997675		2.34096			0.998326		2.31089	TC15449	similar to Similar to zinc finger protein {Homo sapiens}, partial (6%)				zinc finger ccch-type domain containing 6
TC7984_246		0.997437		2.14827			0.991162		2.31	TC7984	hypothetical protein [Plasmodium yoelii yoelii]				---NA---
TC9481_338		0.999789		0.0863921			0.998961		2.31	TC9481					tpa: endonuclease-reverse transcriptase
TC18907_888		0.998726		2.01048			0.999306		2.30993	TC18907	similar to unnamed protein product {Mus musculus}, partial (21%)				trf1-interacting ankyrin-related adp-ribose polymerase 2
TC9066_214		0.998801		0.3452			0.999991		2.30991	TC9066					---NA---
TC9093_84		0.999963		0.518195			0.999502		2.30952	TC9093	weakly similar to clock protein {Spalax galili}, partial (2%)				tpa: endonuclease-reverse transcriptase
TC14407_838		0.99707		1.46129			0.999974		2.30935	TC14407					ccr4-not transcriptionsubunit 1
TC11047_676		0.999734		1.6333			0.999835		2.30931	TC11047	similar to Probable pre-mRNA splicing factor ATP-dependent RNA helicase mog-4 (Sex determination protein mog-4), partial (24%) / Masculinisation Of Germline family member (mog-4) [Caenorhabditiselegans] gb|AAG01333.1|				deah (asp-glu-ala-his) box polypeptide 16
TC8457_967		0.999186		1.43252			0.999896		2.30916	TC8457	similar to pleiotropic regulator 1 {Homo sapiens}, partial (50%)				pleiotropic regulator 1
TC16632_863		0.999997		0.195572			0.999977		2.30877	TC16632					tpa: gag-pol polyprotein
Contig6408_555		0.999994		1.41831			0.951422		2.30796	Contig6408	Homo sapiens 3 BAC RP11-341J3 (Roswell Park Cancer Institute Human BAC Library) complete sequence				coiled-coil domain containing 47
TC17745_444		0.998852		1.73534			0.99976		2.30788	TC17745	similar to Probable transport system permease protein nifC. {Clostridium pasteurianum}, partial (5%)				---NA---
TC15830_199		0.998257		0.734072			0.992824		2.30739	TC15830	hypothetical protein Chro.30205 [Cryptosporidium hominis]				---NA---
TC17852_463		0.997944		0.211328			0.997203		2.30737	TC17852	hypothetical protein [Oryza sativa (japonica cultivar-group)]				---NA---
TC8834_846		0.998665		1.33139			0.993293		2.30728	TC8834	similar to unnamed protein product {Mus musculus}, partial (24%) / SJCHGC07005				fra10ac1 protein
TC13752_221		0.999825		0.232277			0.997982		2.30709	TC13752					endonuclease reverse transcriptase
TC10079_142		0.996151		2.85036			0.997042		2.30668	TC10079	similar to translation elongation factor eEF-1 delta-2 chain - African clawed frog, partial (10%)				eukaryotic translation elongation factor 1 delta (guanine nucleotide exchange protein)
TC19257_378		0.99896		0.656624			0.999833		2.30614	TC19257					---NA---
TC19258_468		0.998444		0.473322			0.999844		2.30597	TC19258	ENSANGP00000013940 [Anopheles gambiae str. PEST]				phosphatidylserine synthase 1
TC18061_723		0.998094		1.93832			0.997913		2.30546	TC18061					---NA---
TC13274_461		0.99858		1.40207			0.999868		2.30543	TC13274	MSHA biogenesis protein MshN [Vibrio sp. MED222]				---NA---
TC8929_661		0.882879		0.996014			0.99949		2.30499	TC8929	similar to similar to KALIG-1 {Homo sapiens}; similar to S17982 (PID:g106846), partial (18%) / SJCHGC04431				sjchgc04431 protein [Schistosoma japonicum], similar to XP_392195-similar to ENSANGP00000005621(Apis mellifera)
TC16198_792		0.999984		0.303996			0.999661		2.30496	TC16198					---NA---
TC7211_1117		0.99963		0.364614			0.998995		2.30479	TC7211					protein
TC11226_592		0.99947		0.811417			0.998394		2.30467	TC11226					endonuclease-reverse transcriptase
TC18925_648		0.997299		1.40024			0.996307		2.30459	TC18925					nhl (ring finger b-box coiled coil) domain containing family member (nhl-3)
TC19227_301		0.994608		2.0568			0.998767		2.30448	TC19227					cg8486-isoform a
TC7635_1148		0.991049		1.79825			0.998276		2.30351	TC7635	weakly similar to CG10261-PA {Drosophila melanogaster}, partial (33%) / SJCHGC05172				protein kinaseiota
TC18500_164		0.999006		1.53265			0.999755		2.30291	TC18500	weakly similar to Unknown (protein for MGC:28827) {Mus musculus}, partial (26%) / SJCHGC04607				receptor expression enhancing protein 4
TC7463_409		0.999159		1.76072			0.999925		2.30236	TC7463	similar to NM_019693 HLA-B associated transcript 1 in Homo sapiens {Schistosoma japonicum}, partial (17%)				hla-b associated transcript 1
TC12905_36		0.998591		1.30099			0.99879		2.30232	TC12905					tpa: endonuclease-reverse transcriptase
TC18601_401		0.998858		0.483566			0.999068		2.30219	TC18601	SJCHGC02649				tpa: gag-pol polyprotein
TC16886_387		0.999999		0.556281			0.999834		2.30202	TC16886	homologue to nucleotide sugar epimerase {Vibrio vulnificus}, partial (3%)				---NA---
TC13386_785		0.997374		0.265983			0.999515		2.30165	TC13386					---NA---
TC17976_860		0.997106		1.23585			0.999793		2.30159	TC17976	homologue to CG3985-PB {Drosophila melanogaster}, partial (3%)				cg3985-isoform e
TC13315_672		0.995875		2.37617			0.999089		2.30148	TC13315	similar to hypothetical protein {Homo sapiens}, partial (6%)				rbm16 protein
TC8423_728		0.995841		1.61937			0.996804		2.30134	TC8423	similar to gag-pol polyprotein {Clonorchis sinensis}, partial (13%)				gag-pol polyprotein
TC15581_438		0.999934		1.78297			0.996755		2.30091	TC15581	weakly similar to Dynamin-1 (EC 3.6.1.50) (Dynamin BREDNM19). [Mouse], partial (6%)				dynamin
TC14143_599		0.993717		1.47567			0.905011		2.30091	TC14143	similar to hypothetical protein {Plasmodium falciparum 3D7}, partial (1%)				zinc finger ccch-type containing 12d
TC10661_412		0.980164		2.27535			0.998133		2.30079	TC10661	similar to Similar to cleavage stimulation factor 3 pre-RNA subunit 2 64kDa {Xenopus laevis}, partial (30%)				cleavage stimulation3 pre-subunit64kda
TC7593_586		0.999834		1.5242			0.999703		2.30058	TC7593	hypothetical protein MED222_11643 [Vibrio sp. MED222]				---NA---
TC15658_66		0.999645		2.53641			0.999865		2.30016	TC15658	LP05645p {Drosophila melanogaster}, partial (1%)				---NA---
TC7380_699		0.999636		1.5035			1		2.30007	TC7380	similar to hypothetical protein {Schistosoma japonicum}, partial (40%)				sjchgc00398 protein>gb|AAP05926.1| hypothetical protein [Schistosoma japonicum]
TC7000_272		0.99979		0.764691			0.998812		2.29989	TC7000	similar to polyprotein {Schistosoma japonicum}, partial (1%) / SJCHGC03699				sjchgc03699 protein [Schistosoma japonicum], hypothetical protein
TC15655_733		0.999977		1.70421			0.999734		2.29933	TC15655					ser thr protein phosphatase family protein
TC8033_377		0.999933		1.39761			0.998515		2.29908	TC8033	similar to gelsolin {Suberites domuncula}, partial (36%) / SJCHGC01371				gelsolin
TC17667_452		0.998055		1.80667			0.997828		2.29859	TC17667	similar to proprotein convertase PC2 precursor {Rana ridibunda}, partial (26%)				neuroendocrine convertase
TC18794_570		0.999363		1.49148			0.998506		2.2984	TC18794	weakly similar to 190 kDa ankyrin isoform; AnkG190 {Rattus norvegicus}, partial (6%)				ankyrin unc44
TC17771_707		0.999171		2.05546			0.996526		2.29828	TC17771	similar to serine-threonine protein kinase {Homo sapiens}, partial (30%)				map microtubule affinity-regulating kinaseisoform cra_a
TC12583_583		0.988161		1.19324			0.999936		2.298	TC12583					---NA---
TC14077_1		0.998389		1.62362			0.999984		2.29792	TC14077	homologue to similar to XM_028438 CGI-101 protein in Homo sapiens {Schistosoma japonicum}, partial (63%)				der1-like domainmember 2
TC13087_277		0.993477		1.46979			0.998448		2.29792	TC13087	similar to Cg1-Xap80 protein {Mus musculus}, partial (2%) / SJCHGC05213				sjchgc05213 protein [Schistosoma japonicum], similar to A730055F12Rik protein(Mus musculus)
TC9312_1		0.999844		0.706688			0.996699		2.29685	TC9312					---NA---
TC14574_188		0.999615		0.292476			0.999463		2.29682	TC14574					sjchgc08115 protein [Schistosoma japonicum], hypothetical protein
TC19038_1002		0.958481		0.581769			0.999962		2.2965	TC19038	homologue to unnamed protein product {Homo sapiens}, partial (4%)				---NA---
TC10812_649		0.999998		1.52263			0.999464		2.29648	TC10812	homologue to putative serine carboxypeptidase precursor {Gossypium hirsutum}, partial (2%) / SJCHGC07071				tropomyosin invertebrate
Contig437_586		0.998871		1.15865			0.999352		2.29622	Contig437	Rickettsia prowazekii strain Madrid E, complete genome; segment 3-4				caseinolyticatp-proteolytic subunit homolog
TC10982_901		0.996422		1.19094			0.99624		2.29549	TC10982	similar to similar to GenBank Accession Number U91941 tegumental protein Sm20 {Schistosoma japonicum}, complete				tegumental proteinkda
TC13842_524		0.9947		1.6019			0.988506		2.29547	TC13842	weakly similar to 95K retinoblastoma protein-binding protein - human, partial (9%) / SJCHGC05730				ring finger protein 20
TC11869_178		0.999077		0.984821			0.997025		2.29532	TC11869	similar to similar to Dictyostelium discoideum (Slime mold). Histidine kinase A, partial (1%)				---NA---
Contig3537_364		0.999135		7.88392			0.999574		2.29516	Contig3537	Oryza sativa (japonica cultivar-group) cDNA clone:002-129-E10, full insert sequence / PREDICTED: similar to T03G11.3 [Mus musculus]				cf094_mouseupf0418 protein c6orf94 homolog
TC7027_143		0.996007		2.67044			0.999914		2.29501	TC7027					---NA---
TC9830_161		0.999343		0.152891			0.999597		2.29475	TC9830					tpa: endonuclease-reverse transcriptase
TC7233_998		0.998838		0.166965			0.997402		2.29402	TC7233	homologue to histone deactylase putative {Plasmodium falciparum 3D7}, partial (0%)				endonuclease-reverse transcriptase
TC14725_319		0.996747		0.518396			0.997059		2.29384	TC14725					tpa: gag protein
TC12692_456		0.999801		0.532638			0.999809		2.2938	TC12692	SJCHGC04667				sjchgc04667 protein [Schistosoma japonicum], hypothetical protein
TC10234_570		0.99991		0.354101			0.999758		2.29364	TC10234	weakly similar to polyprotein {Schistosoma japonicum}, partial (15%)				reverse transcriptase
TC16305_364		0.998997		0.886564			0.996541		2.29346	TC16305	SJCHGC07987				sjchgc07987 protein [Schistosoma japonicum], similar to ZP_00323079-hypothetical protein PpenA01001008(Pediococcus pentosaceus ATCC 25745)
Contig5420_740		0.988489		1.40832			0.999658		2.29344	Contig5420	Oryza sativa (japonica cultivar-group) partial mRNA for putative casein kinase I / SJCHGC04567				casein kinasedelta
TC10763_1716		0.999956		1.3377			0.999868		2.29289	TC10763	homologue to cercarial antigen 1 {Schistosoma mansoni}, complete				ankyrin unc44
TC7521_1939		0.998117		1.49689			0.997865		2.29273	TC7521	thioredoxin glutathione reductase {Schistosoma mansoni}, complete / thioredoxin peroxidase 3 [Schistosoma mansoni]				thioredoxin reductase 1
TC9506_422		0.999901		0.663596			0.999536		2.29235	TC9506					tpa_exp: reverse transcriptase
TC10173_430		0.999952		1.40678			0.999162		2.29214	TC10173	SJCHGC02387				sjchgc02387 protein [Schistosoma japonicum], hypothetical protein
TC12060_383		0.998378		1.28326			0.999159		2.29205	TC12060	weakly similar to Similar to islet cell autoantigen 1 69kDa {Xenopus laevis}, partial (28%) / SJCHGC03774				islet cell autoantigen69kda
TC19052_387		0.998308		1.68643			0.991674		2.29197	TC19052	hypothetical protein DDB0189873 [Dictyostelium discoideum]				viral a-type inclusion
TC10237_452		0.998471		1.18343			0.999898		2.29119	TC10237					chromosome 4 open reading frame 14
TC7531_761		0.999341		1.74249			0.999808		2.29118	TC7531	similar to Major vault protein beta (MVP-beta). [Slime mold], partial (14%)				major vault protein
TC14549_398		0.999326		1.95003			0.987396		2.29098	TC14549	ribose-phosphate pyrophosphokinase [Thermosynechococcus elongatus BP-1]				---NA---
Contig3883_634		0.991504		1.66319			0.999871		2.29075	Contig3883	Schistosoma mansoni strain NMRI chromatin assembly factor 1 small suref BUnit-like protein (RBAP48) mRNA, complete cds				retinoblastoma binding protein 4
TC7506_269		0.999378		1.29865			0.998113		2.29069	TC7506	SJCHGC09489				subfamilymember 3
TC12379_359		0.999961		1.48682			0.999363		2.29034	TC12379	SJCHGC00797				---NA---
TC13023_479		0.999475		0.429608			0.998342		2.29031	TC13023					sjchgc08115 protein [Schistosoma japonicum], hypothetical protein
Contig4381_564		0.99938		0.454029			0.99989		2.29028	Contig4381	Ureaplasma urealyticum section 46 of 59 of the complete genome				sjchgc03000 protein [Schistosoma japonicum], similar to polyprotein(Schistosoma japonicum)
TC12422_434		0.999082		1.18087			0.997332		2.29027	TC12422	weakly similar to BcDNA.GH03694 {Drosophila melanogaster}, partial (4%)				a proteinin chromosome
TC15064_330		0.966919		0.0147911			0.985761		2.28956	TC15064	weakly similar to Hypothetical protein Y111B2A.8 {Caenorhabditis elegans}, partial (12%) / Y-box binding protein [Schistosoma mansoni]				snf4 amp-activated protein kinase gamma
TC8746_666		0.972395		1.75457			0.993659		2.28924	TC8746	SJCHGC02933				sjchgc02933 protein [Schistosoma japonicum], hypothetical protein
TC17924_651		0.999978		1.70827			0.995635		2.28891	TC17924	weakly similar to Cell division control protein 3. [Bakers yeast], partial (10%) / SJCHGC04917				septin 7
TC7863_474		0.994527		1.25933			0.996769		2.28883	TC7863	similar to vitellogenin {Sillago japonica}, partial (1%) / hypothetical protein LadioMp23 [Laminaria digitata]				---NA---
TC10486_716		0.99995		1.54661			0.999908		2.28795	TC10486	Glutathione S-transferase 28 kDa (EC 2.5.1.18) (GST 28) (SM28 antigen) (Protective 28 kDa antigen), complete / Sm28 GST [Schistosoma mansoni] sp|P09792|GST28_SCHMA Glutathione S-transferase 28 kDa (GST 28) (SM28 antigen) (Protective 28 kDa antigen) (GST class-mu) gb|AAA29891.1|				glutathione transferase
TC13202_272		1		1.85548			0.999836		2.2878	TC13202	weakly similar to unnamed protein product {Mus musculus}, partial (7%) / SJCHGC07823				dead (asp-glu-ala-asp) box polypeptide 42
TC16265_291		0.999982		1.01781			0.994143		2.28726	TC16265	SJCHGC04051				sjchgc04051 protein [Schistosoma japonicum], hypothetical protein, putative transmebrane protein
TC14808_674		0.999983		1.61465			0.99957		2.28703	TC14808	similar to Kinesin-like protein KIF2 (Kinesin-2) (HK2). [Human], partial (35%) / kinesin-2 [Homo sapiens] sp|O00139|KIF2_HUMAN Kinesin-like protein KIF2 (Kinesin-2) (HK2)				kif2a protein
TC15300_662		0.99986		1.35307			0.999665		2.28697	TC15300	similar to hypothetical protein {Schistosoma japonicum}, partial (16%)				pdlim7 protein
TC8608_258		0.999858		1.47139			0.999961		2.28691	TC8608	weakly similar to histone acetyltransferase GCN5 {Toxoplasma gondii}, partial (6%)				histone acetyltransferase gcn5
TC8630_1233		0.997509		1.54882			0.996028		2.28687	TC8630	weakly similar to Dspt5 {Drosophila melanogaster}, partial (3%) / Surf4 [Gallus gallus]				suppressor of ty 5 homolog
TC7570_873		0.999992		2.19429			0.99986		2.28642	TC7570	similar to alpha-actinin {Biomphalaria glabrata}, partial (36%) / ENSANGP00000011796 [Anopheles gambiae str. PEST]				alpha 2
TC14175_523		0.998962		1.61024			0.999866		2.28628	TC14175	similar to Pre-mRNA splicing factor ATP-dependent RNA helicase PRP16 (ATP- dependent RNA helicase DDX38), partial (13%) / hypothetical protein [Gallus gallus]				deah (asp-glu-ala-his) box polypeptide 38
Contig686_154		0.99647		1.82057			0.98742		2.28597	Contig686	Schistosoma japonicum clone ZZZ59 mRNA sequence / similar to GenBank Accession Number Z29075 myophilin antigen in Echinococcus granulosus [Schistosoma japonicum]				muscular protein 20
TC9950_511		0.988901		2.16986			0.999123		2.28596	TC9950	similar to ATP-binding cassette sub-family G member 1 (White protein homolog), partial (12%) / ENSANGP00000020067 [Anopheles gambiae str. PEST]				abc transporter
TC17906_632		0.999409		1.15223			0.994945		2.28556	TC17906	SJCHGC05957				formin-like 3 protein
TC11319_143		0.999983		1.90074			0.999761		2.2852	TC11319					reverse transcriptase sr3-right
TC16968_585		0.998453		0.915936			0.993804		2.28519	TC16968	weakly similar to Heterogeneous nuclear ribonucleoprotein F (hnRNP F). [Human], partial (17%) / SJCHGC06533				heterogeneous nuclear ribonucleoprotein h2
Contig5246_256		0.984831		1.27474			0.999247		2.28461	Contig5246	Schistosoma japonicum clone ZZD472 mRNA sequence / SJCHGC02734				replication protein14kda
TC13467_311		0.991172		1.25619			0.989141		2.28457	TC13467	major female-specific polypeptide (frame 2) - fluke (Schistosoma mansoni) (fragment), partial (48%) / SJCHGC09289				cdc37 homolog
TC10549_698		0.99753		1.51932			0.997013		2.28452	TC10549	similar to unnamed protein product {Homo sapiens}, partial (6%) / hypothetical protein Tb09.160.5510 [Trypanosoma brucei]				---NA---
TC16895_132		0.999984		1.82065			0.999924		2.28425	TC16895	weakly similar to UV excision repair protein RAD23 homolog B (HHR23B), partial (10%) / SJCHGC06167				rad23 homolog b
TC17189_176		0.999663		0.375238			0.998894		2.28424	TC17189					---NA---
TC7705_376		0.999912		2.3106			0.990514		2.28401	TC7705	SJCHGC05559				leucine rich repeat containing 47
TC11201_901		0.998807		1.59138			0.996262		2.28366	TC11201	similar to similar to Dictyostelium discoideum (Slime mold). Casein kinase 1, partial (6%)				nab cg33545-pa
TC13003_737		0.99999		0.347235			0.99996		2.28322	TC13003	homologue to pol {Schistosoma mansoni}, partial (1%)				tpa: endonuclease-reverse transcriptase
TC19504_340		0.999852		0.118892			0.999991		2.28313	TC19504					endonuclease-reverse transcriptase
TC7076_1		0.99997		1.99507			0.997578		2.28309	TC7076	similar to Transcription initiation factor IIA alpha and beta chains (TFIIA p35 and p19 subunits) (TFIIA-42), partial (12%) / SJCHGC09566				general transcription facter iia subunit 1
TC14844_569		0.997915		1.35605			0.993817		2.28299	TC14844	SJCHGC08086				sjchgc08086 protein [Schistosoma japonicum], hypothetical protein
TC10556_2581		0.999936		1.30357			0.999937		2.282	TC10556	SJCHGC02814				tpa_inf: rtn-a2
TC18280_194		0.999332		2.26212			0.998407		2.28173	TC18280	similar to CG14066-PD {Drosophila melanogaster}, partial (1%)				---NA---
TC11298_1389		0.990307		1.25523			0.999054		2.28113	TC11298	similar to Protein arginine N-methyltransferase (EC 2.1.1.-). [Human], partial (16%) / CG9882-PA [Drosophila melanogaster]				protein arginine n-methyltransferase 7
TC13505_967		0.999756		2.46198			0.999833		2.28067	TC13505	homologue to AUT1 {Schistosoma mansoni}, complete				sjchgc09092 protein>gb|AAP06402.1| similar to GenBank Accession Number AF056331 AUT1 in Schistosoma mansoni [Schistosoma japonicum]
TC12600_590		0.999383		1.88881			0.997339		2.28048	TC12600	weakly similar to DNA topoisomerase III alpha (EC 5.99.1.2). [Human], partial (14%) / SJCHGC08417				topoisomeraseiii alpha
TC15403_512		0.999386		0.245888			0.997444		2.27954	TC15403	similar to hypothetical protein {Bacillus subtilis}, partial (2%)				reverse transcriptase
TC13466_739		0.999965		0.879449			0.999983		2.27934	TC13466	similar to polyprotein {Schistosoma japonicum}, partial (11%)				endonuclease-reverse transcriptase
TC12278_906		0.997524		0.512489			0.997198		2.27917	TC12278	weakly similar to gag-pol polyprotein {Clonorchis sinensis}, partial (7%)				gag-pol polyprotein
TC7542_82		0.993935		2.22124			0.998912		2.27906	TC7542	similar to RNA-binding region containing protein 2 (Hepatocellular carcinoma protein 1) (Splicing factor HCC1)., partial (5%) / exodeoxyribonuclease III [Xylella fastidiosa 9a5c]				---NA---
TC10447_390		0.999039		0.547319			0.999927		2.27862	TC10447					tpa: endonuclease-reverse transcriptase
Contig7820_832		0.998193		1.53609			0.999969		2.27855	Contig7820	Schistosoma japonicum clone ZZD446 mRNA sequence / SJCHGC01051				ubiquitin-conjugating enzyme e2r 2
TC11253_1340		0.997504		0.679906			0.993859		2.27811	TC11253	similar to olfactory receptor MOR261-1 {Mus musculus}, partial (4%) / SJCHGC06717				component of oligomeric golgi complex 4
TC17318_675		0.989507		1.49183			0.961211		2.27798	TC17318	similar to TNFalpha-inducible ATP-binding protein {Homo sapiens}, partial (11%)				atp-bindingsub-family fmember 1
TC11723_375		0.99884		1.42316			0.998014		2.27782	TC11723	weakly similar to CLC-type chloride channel CLH-6 {Caenorhabditis elegans}, partial (7%)				chloride channel 7
TC16009_364		0.994949		0.0869492			0.999708		2.27748	TC16009	similar to CG4608-PB {Drosophila melanogaster}, partial (1%) / SJCHGC08605				sjchgc08605 protein [Schistosoma japonicum], similar to AAS38911-similar to Leishmania major. Ppg3(Dictyostelium discoideum)
TC13602_342		0.99966		1.30804			0.998732		2.27748	TC13602	homologue to histone protein Hist2h3c1 {Mus musculus}, partial (79%) / H3 histone, family 2 [Mus musculus] gb|AAO06264.1|				histone protein hist2h3c1
TC11452_729		0.999738		1.63379			0.998988		2.27709	TC11452	weakly similar to probable sterol O-acyltransferase (EC 2.3.1.26) H19N07.4 - Caenorhabditis elegans, partial (9%) / SJCHGC09039				diacylglycerol acyltransferase
TC18300_589		0.999992		2.51337			0.999911		2.27676	TC18300	similar to Unknown (protein for MGC:38424) {Mus musculus}, partial (5%)				non-smc condensin isubunit h
TC11248_669		0.999486		1.76196			0.999997		2.27641	TC11248	similar to Poly [ADP-ribose] polymerase-2 (EC 2.4.2.30) (PARP-2) (NAD(+) ADP- ribosyltransferase-2), partial (16%)				poly-(adp-ribose) polymerase ii
TC19608_304		0.996431		1.7547			0.99997		2.27544	TC19608	SJCHGC09459				sjchgc09459 protein [Schistosoma japonicum], hypothetical protein
TC7521_1999		0.99865		1.3068			0.99913		2.27477	TC7521	thioredoxin glutathione reductase {Schistosoma mansoni}, complete / thioredoxin peroxidase 3 [Schistosoma mansoni]				thioredoxin reductase 1
TC10174_478		0.999976		0.243136			0.999363		2.27463	TC10174					---NA---
TC14841_521		0.994178		1.7479			0.999706		2.27424	TC14841	SJCHGC09532				sjchgc09532 protein [Schistosoma japonicum], hypothetical protein
TC7504_243		0.999971		1.5184			0.999994		2.27412	TC7504	similar to trace amine receptor 1 {Macaca mulatta}, partial (4%) / SJCHGC09489				subfamilymember 3
TC18126_446		0.999168		0.974105			0.999762		2.27406	TC18126					---NA---
TC14199_633		0.991544		1.27829			0.991118		2.27381	TC14199	protein kinase PK38 {Mus musculus}, partial (1%) / SJCHGC05110				sjchgc05110 protein [Schistosoma japonicum], similar to XP_449350-unnamed protein product(Candida glabrata)
TC8403_942		0.999834		1.24161			0.999754		2.27348	TC8403	weakly similar to hypothetical protein T5M16.14 [imported] - Arabidopsis thaliana, partial (7%) / SJCHGC06277				tubulin tyrosine ligase-likemember 12
TC10447_106		0.994503		2.01201			0.99969		2.27301	TC10447					tpa: endonuclease-reverse transcriptase
TC9389_496		0.999891		0.507396			1		2.27144	TC9389	weakly similar to gag-pol polyprotein {Clonorchis sinensis}, partial (3%)				gag-pol polyprotein
TC19650_487		0.999698		1.5038			0.999959		2.27091	TC19650	similar to natural resistance-associated macrophage protein large transcript {Ictalurus punctatus}, partial (28%)				solute carrier family 11 (proton-coupled divalent metal ion transporters)member 2
TC13161_214		0.997093		1.58462			0.999715		2.27083	TC13161					---NA---
TC8973_590		0.996162		1.40704			0.999617		2.27082	TC8973	similar to KIAA0309 {Homo sapiens}, partial (5%) / PREDICTED: hypothetical protein LOC546001 isoform 2 [Mus musculus]				snf2-related cbp activator protein
TC8994_273		0.998238		1.51306			0.998949		2.2702	TC8994					solute carrier family 4 (anion exchanger)memberadaptor protein
TC12171_268		0.999374		1.3731			0.999999		2.26978	TC12171	similar to unnamed protein product {Homo sapiens}, partial (18%)				chromosome 2 open reading frame
TC12168_721		0.998821		0.298119			0.999648		2.26973	TC12168	SJCHGC05410				sjchgc05410 protein [Schistosoma japonicum], similar to RIKEN cDNA 1100001A21(Mus musculus)
TC16924_378		0.994132		1.6745			0.998125		2.26941	TC16924	weakly similar to Vacuolar ATP synthase subunit H (EC 3.6.3.14) (V-ATPase H subunit) (Vacuolar proton pump H subunit), partial (56%) / SJCHGC06727				h+lysosomalv0 subunit e1
TC15095_618		0.98998		1.30065			0.953772		2.26925	TC15095	weakly similar to acetoacetate-CoA transferase {Serratia marcescens}, partial (30%) / SJCHGC03323				acetyl-acetyltransferase
TC15212_673		0.999997		1.2835			0.996002		2.26921	TC15212					---NA---
Contig8321_822		0.999837		0.478813			0.999704		2.26864	Contig8321	Schistosoma japonicum non-LTR retrotransposon Sj-pido clone S19A,partial sequence / SJCHGC06835				kiaa0350 protein
TC8936_287		0.998398		1.3842			0.998009		2.26858	TC8936	hypothetical protein Rms149_p23 [Pseudomonas aeruginosa]				---NA---
TC13897_187		0.995082		1.68735			0.996787		2.26821	TC13897	SJCHGC05174				sjchgc05174 protein [Schistosoma japonicum], similar to ppg3(Leishmania major)
Contig3597_1035		0.999829		1.60453			0.999656		2.26752	Contig3597	Xenopus laevis cDNA clone MGC:64365 IMAGE:6877960, complete cds / SJCHGC06409				proteinamp-beta 1 non-catalyticisoform cra_b
TC13384_671		0.998276		1.30721			0.99961		2.26716	TC13384	putative tRNA splicing endonuclease subunit [Candida albicans SC5314] gb|EAL01645.1|				trna splicing endonuclease 2 homolog
TC10556_2444		0.999954		1.33271			0.999589		2.267	TC10556	SJCHGC02814				tpa_inf: rtn-a2
TC9711_352		0.984648		1.15346			0.983353		2.26579	TC9711					---NA---
TC12571_447		0.997025		1.77047			0.988142		2.2657	TC12571	similar to similar to XM_056718 similar to unknown GenBank Accession Number protein for MGC:19956) in Homo, partial (79%)				chromosome 3 open reading frame 19
TC11955_858		0.997838		1.45174			0.998409		2.26429	TC11955	SJCHGC09518				sjchgc09518 protein [Schistosoma japonicum], hypothetical protein containing Haem peroxidase, plant/fungal/bacterial and EGF-like domain
TC16245_712		0.998771		1.70679			0.996224		2.26403	TC16245	SJCHGC06958				sjchgc06958 protein [Schistosoma japonicum], hypothetical protein
TC18214_152		0.999664		1.61545			0.999545		2.26403	TC18214	SJCHGC07437				sjchgc07437 protein [Schistosoma japonicum], hypothetical protein
TC16948_2617		0.999703		1.17789			0.99998		2.264	TC16948	similar to calcium-binding protein - tapeworm (Echinococcus granulosus) (fragment), partial (42%) / SJCHGC04750				calcium-binding protein
TC12683_407		0.999733		1.47227			0.996782		2.26296	TC12683	similar to Ydr299wp {Saccharomyces cerevisiae}, partial (7%)				---NA---
TC10341_358		0.999339		1.79402			0.99662		2.2629	TC10341	similar to ankyrin 2 {Drosophila melanogaster}, partial (10%) / ENSANGP00000013300 [Anopheles gambiae str. PEST]				ankyrin unc44
TC15561_705		0.999971		1.47544			0.990681		2.26259	TC15561	similar to GH12050p {Drosophila melanogaster}, partial (2%)				cg3054-isoform a
TC15103_238		0.998293		1.22269			0.999899		2.26247	TC15103	SJCHGC06534				sjchgc06534 protein [Schistosoma japonicum], similar to APG10L protein(Homo sapiens)
TC14216_557		0.99133		2.00229			0.9983		2.26232	TC14216	SJCHGC07284				sjchgc07284 protein [Schistosoma japonicum], hypothetical protein
TC18860_346		0.999829		1.38319			0.998691		2.26211	TC18860	SJCHGC05742				placenta-specific 8
TC8175_405		0.999763		1.56616			1		2.26192	TC8175	similar to EsV-1-103 {Ectocarpus siliculosus virus}, partial (3%)				---NA---
TC18471_408		0.998511		2.15044			0.999912		2.2617	TC18471	PREDICTED: similar to TPR domain, ankyrin-repeat and coiled-coil-containing isoform 16 [Mus musculus]				---NA---
TC9184_117		0.997059		1.59216			0.997459		2.26156	TC9184	SJCHGC05118				sjchgc05118 protein [Schistosoma japonicum], hypothetical protein
TC8124_978		0.998179		0.221081			0.995187		2.26107	TC8124					---NA---
TC9157_304		0.999509		1.51305			0.998274		2.26085	TC9157	weakly similar to Hypothetical protein Y74C9A.3 {Caenorhabditis elegans}, partial (26%) / SJCHGC05025				riken cdnaisoform cra_a
TC8503_660		0.999961		2.20307			0.99776		2.26072	TC8503	similar to eukaryotic translation initiation factor 5 putative {Plasmodium falciparum 3D7}, partial (3%) / ENSANGP00000005870 [Anopheles gambiae str. PEST]				---NA---
Contig5508_1029		0.999862		1.60774			0.991834		2.26064	Contig5508	Caenorhabditis elegans cosmid K02A2, complete sequence / hypothetical protein LOC288029 [Rattus norvegicus]				large subunit gtpase 1 homolog
TC16848_360		0.999907		1.58436			0.999132		2.26035	TC16848	similar to heterogeneous nuclear ribonucleoprotein K {Homo sapiens}, partial (9%)				heterogeneous nuclear ribonucleoproteinisoform cra_d
TC8656_314		0.997196		2.31093			0.999154		2.25977	TC8656					sjchgc08115 protein [Schistosoma japonicum], hypothetical protein
TC8506_679		0.998363		1.35104			0.999855		2.25969	TC8506	homologue to similar to Homo sapiens (Human). Origin recognition complex subunit 4 {Dictyostelium discoideum}, partial (2%)				rnasen protein
TC10217_300		0.997872		1.30533			0.999931		2.25968	TC10217	hypothetical protein [Plasmodium falciparum 3D7]				---NA---
TC11090_1472		0.999852		1.5854			0.999529		2.25954	TC11090	similar to Similar to crooked neck protein {Danio rerio}, partial (22%)				crooked neck-like 1
TC18091_650		0.988208		2.03423			0.99522		2.2594	TC18091	hypothetical protein [Gallus gallus] sp|Q5ZKG2|BRD7_CHICK Bromodomain-containing protein 7				bromodomain containing 7
TC10506_1270		0.998679		1.46681			0.998826		2.25874	TC10506	homologue to similar to GenBank Accession Number L78668 60S ribosomal protein L5A {Schistosoma japonicum}, complete				ribosomal protein l5
TC7271_1334		0.998258		1.28461			0.999662		2.25853	TC7271	weakly similar to polyprotein {Heterodera glycines}, partial (30%)				novel transposon
TC17859_609		0.999554		1.90384			0.999987		2.25815	TC17859	ENSANGP00000010281 [Anopheles gambiae str. PEST]				mkiaa1517 protein
TC11434_451		0.999718		0.757122			0.999606		2.25815	TC11434	NADH dehydrogenase subunit 6 [Schistosoma japonicum]				---NA---
TC14721_466		0.996655		1.46919			0.98733		2.25755	TC14721	similar to CG12233-PB {Drosophila melanogaster}, partial (39%)				isocitrate dehydrogenase
TC9870_339		0.999984		0.33379			0.999976		2.25754	TC9870	similar to Probable glutaminyl-tRNA synthetase (EC 6.1.1.18) (Glutamine--tRNA ligase) (GlnRS)., partial (10%) / SJCHGC01583				glutaminyl-trna synthetase
TC16496_282		0.999368		1.38442			0.998411		2.25742	TC16496	homologue to unknown {Arabidopsis thaliana}, partial (18%)				---NA---
TC8048_468		0.990647		1.58115			0.994337		2.25708	TC8048	similar to conserved hypothetical protein - Deinococcus radiodurans (strain R1), partial (9%)				---NA---
TC15300_814		0.999952		1.30593			0.999612		2.25703	TC15300	similar to hypothetical protein {Schistosoma japonicum}, partial (16%)				pdlim7 protein
TC7135_292		0.999999		0.503546			0.999219		2.25703	TC7135					---NA---
Contig6375_675		0.994933		1.43269			0.855872		2.25688	Contig6375	Mus musculus chromosome 1 clone RP24-330P10, complete sequence / SJCHGC05279				nefa-interacting nuclear protein nip30
TC14644_495		0.996684		1.93214			0.999027		2.25655	TC14644	SJCHGC09555				sjchgc09555 protein [Schistosoma japonicum], hypothetical protein
TC11233_651		0.993631		1.83053			0.994581		2.25611	TC11233	similar to unknown {Arabidopsis thaliana}, partial (4%) / SJCHGC09245				sjchgc09245 protein [Schistosoma japonicum], hypothetical protein
TC19401_589		0.999818		1.72902			0.99973		2.25583	TC19401	weakly similar to epsin-like protein {Drosophila melanogaster}, partial (22%) / SJCHGC07025				cg31170-isoform b
TC8466_1310		0.997872		1.02736			0.999299		2.25554	TC8466	weakly similar to isoleucyl-tRNA synthetase [imported] - Listeria innocua (strain Clip11262), partial (5%) / SJCHGC06969				isoleucyl-trna synthetase
TC15579_360		1		1.36597			0.982144		2.25544	TC15579	similar to replication factor C large subunit {Anas platyrhynchos}, partial (6%) / replication factor C 1 [Mus musculus] sp|P35601|RFC1_MOUSE Activator 1 140 kDa subunit (Replication factor C large subunit) (A1140 kDa subunit) (RF-C 140 kDa subunit) (Activator 1large subunit) (A1-P145) (Differentiation-specificelement binding protein) (				replication factor c large subunit
TC12332_598		0.999697		1.07625			0.999999		2.25532	TC12332					endonuclease-reverse transcriptase
TC7596_569		0.999973		1.92169			0.999995		2.25512	TC7596	similar to hypothetical protein K02B12.7 - Caenorhabditis elegans, partial (23%) / SJCHGC00979				adp-ribosylation factor gtpase activating protein 1
TC13711_824		0.994484		1.56885			0.99817		2.25505	TC13711	weakly similar to CG15570-PA {Drosophila melanogaster}, partial (2%) / SJCHGC05480				sjchgc05480 protein [Schistosoma japonicum], similar to ENSANGP00000023006(Anopheles gambiae)
TC14500_1076		0.995128		1.75297			0.99974		2.25489	TC14500	similar to KIAA1185 protein {Homo sapiens}, partial (4%) / ENSANGP00000016975 [Anopheles gambiae str. PEST]				nab cg33545-pa
TC12909_28		0.999995		1.58396			0.997553		2.25457	TC12909	homologue to hypothetical protein {Schistosoma japonicum}, partial (19%)				---NA---
TC7711_1248		0.998953		2.40102			0.996364		2.25375	TC7711	SJCHGC07700				sjchgc07700 protein [Schistosoma japonicum], hypothetical protein
Contig4438_602		0.99727		1.40345			0.996434		2.25363	Contig4438	Homo sapiens mRNA; cDNA DKFZp547D0916 (from clone DKFZp547D0916) / SJCHGC09208				sjchgc09208 protein [Schistosoma japonicum], similar to NP_998881-hypothetical protein MGC76267(Xenopus tropicalis)
TC7958_566		0.999382		1.36936			0.975874		2.25357	TC7958	weakly similar to similar to NM_007030 brain-specific protein p25 alpha in Homo sapiens {Schistosoma japonicum}, partial (64%) / SJCHGC08790				chromosome 14 open reading frame 8
TC16102_315		0.999941		1.50465			0.997827		2.25335	TC16102	similar to unnamed protein product {Homo sapiens}, partial (17%)				trf1-interacting ankyrin-related adp-ribose polymerase
TC13932_723		0.999923		1.72539			0.99849		2.25282	TC13932	similar to unnamed protein product {Homo sapiens}, partial (48%)				ankyrin repeat and kh domain containing 1
TC15985_232		0.999773		0.531564			0.999819		2.25274	TC15985					endonuclease reverse transcriptase
TC10795_81		0.997131		1.66757			0.999361		2.25247	TC10795	weakly similar to c-Jun protein {Takifugu rubripes}, partial (8%) / SJCHGC03684				sjchgc03684 protein [Schistosoma japonicum], similar to immediate-early protein(Serinus canaria)
TC14257_1095		0.998329		1.56857			0.997243		2.25239	TC14257	weakly similar to unnamed protein product {Mus musculus}, partial (28%)				b230380d07rik protein
TC9299_425		0.999904		1.96573			0.999955		2.25158	TC9299	bromodomain-containing protein [Dictyostelium discoideum]				---NA---
TC18783_469		0.999606		1.80377			0.999747		2.25155	TC18783	hypothetical protein PF14_0536 [Plasmodium falciparum 3D7]				---NA---
TC15266_811		0.998214		1.33687			0.993473		2.25137	TC15266	SJCHGC07406				sjchgc07406 protein [Schistosoma japonicum], hypothetical protein
TC12840_619		0.999975		1.23744			0.999209		2.25079	TC12840	homologue to hypothetical protein {Plasmodium falciparum 3D7}, partial (0%)				---NA---
TC10591_493		0.998332		1.6053			0.999162		2.25074	TC10591					---NA---
TC14844_609		0.998621		1.66464			0.999422		2.25071	TC14844	SJCHGC08086				sjchgc08086 protein [Schistosoma japonicum], hypothetical protein
TC8124_926		0.998734		0.202406			0.998704		2.25045	TC8124					---NA---
TC12463_568		0.999184		1.82551			0.999193		2.25013	TC12463	SJCHGC08593				sjchgc08593 protein [Schistosoma japonicum], hypothetical protein
Contig8102_2089		0.99749		1.14239			0.998247		2.25011	Contig8102	Schistosoma japonicum clone ZZZ249 mRNA sequence / SJCHGC01063				sjchgc01063 protein [Schistosoma japonicum], similar to structural maintenance of chromosome protein[Schistosoma japonicum], putative(Plasmodium falciparum 3D7)
TC14993_514		0.995254		1.46849			0.997971		2.24988	TC14993	similar to CG15270-PA {Drosophila melanogaster}, partial (2%)				kiaa1623 protein
TC16941_1028		0.998807		2.31051			0.996114		2.24926	TC16941	weakly similar to Host cell factor C1 (HCF) (VP16 accessory protein) (HFC1) (VCAF) (CFF). [Human], partial (2%)				host cell factor c1
TC14015_587		0.999622		0.364667			0.999998		2.24883	TC14015					---NA---
TC16049_621		0.999207		1.36142			0.998793		2.24876	TC16049	homologue to similar to NM_019780 vacuolar protein sorting 29 {Schistosoma japonicum}, complete				vacuolar protein sorting 29
TC17153_1587		0.999997		1.62698			0.998219		2.24849	TC17153	weakly similar to maleless protein {Sciara ocellaris}, partial (20%) / SJCHGC05105				deah (asp-glu-ala-his) box polypeptide 9
TC13091_112		0.999095		0.517146			0.997051		2.24799	TC13091	SJCHGC03163				---NA---
TC18478_239		0.997718		0.591709			0.999596		2.24776	TC18478	pmbA protein [Alteromonas macleodii 'Deep ecotype']				---NA---
TC17571_410		0.998449		1.96576			0.988746		2.24757	TC17571	weakly similar to RH65663p {Drosophila melanogaster}, partial (11%)				family with sequence similaritymember a
TC17654_670		0.998885		1.98665			0.998447		2.24735	TC17654	similar to similar to Dictyostelium discoideum (Slime mold). Phosphatidylinositol 3-kinase 3 (EC 2.7.1.137), partial (1%) / hypothetical protein [Plasmodium yoelii yoelii]				---NA---
TC8212_713		0.998414		1.75484			0.996731		2.24708	TC8212	CG40049-PA.3 [Drosophila melanogaster] gb|EAA46075.1|				mitochondrial ribosomal protein s5
TC14267_907		0.998856		1.22378			0.999558		2.24704	TC14267	similar to Unknown (protein for MGC:9915) {Homo sapiens}, partial (22%) / ENSANGP00000014807 [Anopheles gambiae str. PEST]				lactation elevated 1
TC10598_72		0.999942		0.452044			0.998125		2.2469	TC10598	homologue to transposition protein TnsC-related protein {Pseudomonas putida KT2440}, partial (2%)				---NA---
TC12912_955		0.997414		2.3545			0.993149		2.24637	TC12912	similar to GM04690p {Drosophila melanogaster}, partial (5%) / SJCHGC05150				sjchgc05150 protein [Schistosoma japonicum], similar to CAG11938-unnamed protein product(Tetraodon nigroviridis)
TC11625_953		0.999888		1.74778			0.998368		2.24623	TC11625					dead (asp-glu-ala-asp) box polypeptide 54
TC16417_299		0.998665		2.11404			0.999589		2.24565	TC16417					ring finger and kh domain containing 3
TC17787_412		0.998134		2.0919			0.998704		2.24562	TC17787	weakly similar to Unknown (protein for MGC:3262) {Homo sapiens}, partial (16%) / SJCHGC02297				yip1 domainmember 1
TC8046_1101		0.999094		1.7025			0.985147		2.24523	TC8046	similar to unnamed protein product {Mus musculus}, partial (40%) / hypothetical protein LOC436721 [Danio rerio]				step ii splicing factor slu7
TC11607_507		0.997313		1.9531			0.996483		2.24498	TC11607	SJCHGC06513				ubiquitin specific protease 7 (herpes virus-associated)
TC12110_142		0.995547		0.475918			0.999455		2.24407	TC12110					tpa_exp: pol polyprotein
Contig6518_657		0.999253		1.88671			0.993229		2.24299	Contig6518	Homo sapiens, clone RP11-300E4, complete sequence / SJCHGC04302				sjchgc04302 protein [Schistosoma japonicum], hypothetical protein
TC17924_697		0.999227		1.36174			0.998452		2.24276	TC17924	weakly similar to Cell division control protein 3. [Bakers yeast], partial (10%) / SJCHGC04917				septin 7
Contig8695_614		0.997811		2.1346			0.994841		2.24241	Contig8695	Schistosoma mansoni thioredoxin peroxidase (TPx-2) mRNA, complete cds / SJCHGC00794				thiol-specific antioxidant protein
TC10111_166		0.999834		1.5086			0.999843		2.2424	TC10111					ank accession number z98600 cofilin in schizosaccharomyces pombe
TC7794_1524		0.999997		1.43181			0.999848		2.24187	TC7794	weakly similar to unnamed protein product {Mus musculus}, partial (28%) / hypothetical protein LOC305166 [Rattus norvegicus]				riken cdna a230097k15 gene
TC14534_1074		1		1.65787			1		2.24177	TC14534	similar to transportin; TRN {Xenopus laevis}, partial (37%)				transportin 1
TC14133_622		0.999523		2.09433			0.999565		2.24175	TC14133	homologue to similar to GenBank Accession Number AF212995 cullin CUL4B in Homo sapiens {Schistosoma japonicum}, partial (53%) / SJCHGC00933				cullin 4b
TC7621_896		0.998653		1.49218			0.997862		2.24164	TC7621	similar to hypothetical protein Y45F10D.3 - Caenorhabditis elegans, partial (23%) / ENSANGP00000011715 [Anopheles gambiae str. PEST]				c transferase 10
TC15772_273		0.999205		2.00879			0.997564		2.2408	TC15772	weakly similar to bromodomain-containing protein BRD4 long variant {Mus musculus}, partial (1%) / SJCHGC09619				sjchgc09619 protein [Schistosoma japonicum], similar to CG9696-PA(Drosophila melanogaster)
Contig7933_1209		0.998873		0.36487			0.999795		2.24056	Contig7933	Schistosoma mansoni calponin homolog mRNA, complete cds / SJCHGC02977				sjchgc02977 protein [Schistosoma japonicum], similar to Hypothetical protein CBG22835(Caenorhabditis briggsae)
TC14763_450		0.997842		1.32507			0.994836		2.24023	TC14763	homologue to ribosomal protein S25 putative {Plasmodium falciparum 3D7}, partial (8%) / RNA helicase, putative [Plasmodium falciparum 3D7]				---NA---
TC7322_170		0.997877		1.61892			0.999285		2.24019	TC7322	glycerophosphoryl diester phosphodiesterase [Rhodopirellula baltica SH 1]				---NA---
TC16564_516		0.9962		3.59933			0.980581		2.23987	TC16564	myosin heavy chain - fluke (Schistosoma mansoni) (strain Brazilian LE), partial (2%)				---NA---
TC14854_387		0.994499		1.13371			0.999411		2.23983	TC14854					---NA---
TC15158_647		0.997728		1.28283			0.997121		2.23965	TC15158	stearoyl-CoA desaturase (acyl-CoA desaturase, faty acid desaturase), putative [Plasmodium falciparum 3D7]				---NA---
TC17365_138		0.99985		1.99146			0.998592		2.23962	TC17365	weakly similar to CG4290-PA {Drosophila melanogaster}, partial (10%)				serine threonine kinase
TC15117_716		0.998618		1.86011			0.996544		2.23887	TC15117	similar to hypothetical protein {Macaca fascicularis}, partial (13%) / SJCHGC03937				protein phosphataseregulatory subunitdelta isoform
TC13880_2234		0.999332		1.43338			0.999413		2.23875	TC13880	weakly similar to Myotubularin-related protein 2. [Human], partial (38%)				myotubularin-related protein 2 isoform 2
TC18250_582		0.999666		1.33338			0.992001		2.23869	TC18250	weakly similar to unnamed protein product {Mus musculus}, partial (29%) / SJCHGC06419				hiv-induced protein-7-like protease
TC13680_1587		0.997954		0.341943			0.998765		2.23868	TC13680					---NA---
TC12441_309		0.99598		1.62001			0.999847		2.23786	TC12441	ENSANGP00000025820 [Anopheles gambiae str. PEST]				---NA---
TC7837_750		0.999348		1.9675			0.999929		2.23783	TC7837	SJCHGC02584				sjchgc02584 protein [Schistosoma japonicum], similar to LOC414649 protein(Xenopus laevis)
TC18860_472		0.99998		1.50183			0.999366		2.23769	TC18860	SJCHGC05742				placenta-specific 8
TC17766_639		0.999137		1.1857			0.999835		2.23762	TC17766	similar to GM01519p {Drosophila melanogaster}, partial (12%) / SJCHGC03231				phospholipase dmember 3
TC9780_619		0.999794		1.70294			0.998286		2.23748	TC9780	DNA polymerase III [Candidatus Pelagibacter ubique HTCC1062]				---NA---
TC6977_361		0.992584		0.0384955			0.9852		2.23718	TC6977	weakly similar to pumilio {Xenopus laevis}, partial (10%)				pumilio 1
TC15623_724		0.99596		1.63227			0.99937		2.2363	TC15623	SJCHGC07293				sjchgc07293 protein [Schistosoma japonicum], hypothetical protein
TC12192_939		0.999797		1.43801			0.999384		2.23626	TC12192	hypothetical protein {Dictyostelium discoideum}, partial (1%) / SJCHGC07280				sjchgc07280 protein [Schistosoma japonicum], hypothetical protein
TC17693_345		0.999462		2.59138			0.997354		2.23596	TC17693	weakly similar to F1K23.4 {Arabidopsis thaliana}, partial (8%) / putative ferric reductase [Candida albicans SC5314] gb|EAK97577.1|				---NA---
TC11126_1554		0.998528		0.344833			0.99905		2.23587	TC11126	similar to hypothetical protein W07E11.1 {Caenorhabditis elegans}, partial (20%)				glutamate synthase
TC18676_726		0.999877		1.4584			0.997835		2.2356	TC18676	weakly similar to Collagen alpha 1(V) chain precursor. [Human], partial (4%)				collagen type v alpha 1
TC14611_516		0.999253		0.362459			0.999365		2.23528	TC14611					---NA---
TC8106_1565		0.999957		1.34937			0.993744		2.23519	TC8106	weakly similar to probable membrane protein YGR023w - yeast (Saccharomyces cerevisiae), partial (6%) / hypothetical protein LOC58013 [Danio rerio]				---NA---
TC16151_617		0.977782		0.606286			0.999709		2.23454	TC16151					---NA---
TC9259_475		0.999948		1.32921			0.999987		2.23436	TC9259					u11 u12 snrnp 35k
TC10864_1257		0.999998		2.25032			0.987955		2.23424	TC10864	weakly similar to putative ARM-1 protein {Gallus gallus}, partial (17%) / SJCHGC04821				adhesion regulating molecule 1
TC16274_293		0.999377		1.61606			0.998391		2.23303	TC16274					---NA---
TC9836_500		0.99936		0.852529			0.999049		2.23283	TC9836					endonuclease-reverse transcriptase
TC18943_643		0.994627		1.39599			0.996115		2.23226	TC18943	weakly similar to hypothetical protein {Plasmodium falciparum 3D7}, partial (1%)				---NA---
TC17093_219		0.961541		1.34905			0.999035		2.23217	TC17093	SJCHGC02399				sjchgc02399 protein [Schistosoma japonicum], hypothetical protein
TC14798_591		0.999559		1.52165			0.999958		2.23203	TC14798	similar to SMF protein (Fragment). [Human], partial (1%) / SJCHGC07573				sjchgc07573 protein [Schistosoma japonicum], hypothetical protein containing Cytochrome c heme-binding site domaincontaining Cytochrome c heme-binding site domain
TC11755_201		0.99645		1.47631			0.999932		2.23198	TC11755					novel duf1620 domain containing protein
TC17782_675		0.995323		2.21887			0.997343		2.23139	TC17782	weakly similar to unnamed protein product {Homo sapiens}, partial (10%)				kiaa2010 protein
TC8301_633		0.999921		2.07947			0.998793		2.2311	TC8301	weakly similar to P0519D04.17 {Oryza sativa (japonica cultivar-group)}, partial (9%)				---NA---
TC13658_289		0.99777		1.50133			0.994362		2.23059	TC13658	histone H3 - chicken, complete				histone protein hist2h3c1
TC12753_194		0.99988		0.256027			0.999906		2.23036	TC12753					---NA---
TC16903_1312		0.999785		0.239051			0.999394		2.22987	TC16903	similar to prp28 U5 snRNP 100 kd protein {Homo sapiens}, partial (29%) / Hypothetical protein LOC334283 [Danio rerio] ref|XP_702156.1|				dead (asp-glu-ala-asp) box polypeptide 23
TC19746_396		0.996053		1.11982			0.997744		2.2296	TC19746					---NA---
TC18516_530		0.997662		1.83249			0.997487		2.22861	TC18516	similar to alpha-actinin {Biomphalaria glabrata}, partial (23%) / pectoralis alpha actinin [Gallus gallus] ref|NP_990654.1|				alpha 2
TC19751_213		0.999682		1.71439			0.995683		2.22839	TC19751	putative peptidoglycan bound protein [Plasmodium yoelii yoelii]				---NA---
TC13160_323		0.999651		1.02879			0.997184		2.22801	TC13160					---NA---
TC15282_588		0.99878		1.27668			0.997763		2.22791	TC15282					tpa: endonuclease-reverse transcriptase
TC13657_508		0.990466		2.87213			0.996612		2.22732	TC13657	weakly similar to type IV collagen alpha 5 chain {Mus musculus}, partial (10%)				collectin sub-family member 12
TC9097_352		0.995925		0.883778			0.99673		2.22728	TC9097					tpa: endonuclease-reverse transcriptase
TC13906_553		0.987465		0.0298653			0.992754		2.22726	TC13906	similar to transcription factor 1 neural - rat, partial (2%) / SJCHGC07153				sjchgc07153 protein [Schistosoma japonicum], hypothetical protein
TC14959_478		0.99834		2.08116			0.998995		2.22726	TC14959	weakly similar to pre-mRNA splicing factor {Heterodera glycines}, partial (14%) / SJCHGC09311				cell division cycle 40 homolog
TC13927_1318		0.999978		2.13204			0.997645		2.22717	TC13927	SJCHGC08662				sjchgc08662 protein [Schistosoma japonicum], hypothetical protein
TC14881_737		0.999723		1.67211			0.999306		2.22684	TC14881	similar to adenylyl cyclase {Dictyostelium discoideum}, partial (1%)				---NA---
TC17694_1468		0.999824		1.43937			0.999829		2.22677	TC17694	weakly similar to CG8153-PC {Drosophila melanogaster}, partial (11%)				xerodermacomplementation group c
TC10675_441		0.997622		1.7585			0.996682		2.22619	TC10675					wd repeatphosphoinositide interacting 1
TC13702_60		0.998343		2.11001			0.999189		2.22556	TC13702	weakly similar to eukaryote initiation factor 2 beta {Gallus gallus}, partial (14%) / SJCHGC06204				eukaryotic translation initiation factorsubunit 238kda
Contig5164_1092		0.998878		0.949407			0.999575		2.22553	Contig5164	S.japonicum ESG-1 protein mRNA, complete cds / SJCHGC04361				family with sequence similaritymember b
TC16072_567		1		1.58881			0.999576		2.22533	TC16072	similar to Hypothetical protein Y105E8B.3 {Caenorhabditis elegans}, partial (16%) / SJCHGC04135				rio kinase 2
TC7345_385		0.99994		0.440084			0.999906		2.22494	TC7345	similar to This is the longest open reading frame of the sequence that starts with Met {Schistosoma mansoni}, partial (27%) / hypothetical protein SH0999 [Staphylococcus haemolyticus JCSC1435]				---NA---
TC7492_250		0.999854		1.8298			0.999823		2.2249	TC7492					---NA---
TC14008_1431		0.997739		1.3988			0.9972		2.22486	TC14008	similar to Galpha16 {Oryctolagus cuniculus}, partial (18%) / SJCHGC04031				guanine nucleotide bindingalpha 13
TC13058_460		0.999889		1.63835			0.999011		2.22483	TC13058	SJCHGC04706				fha domain containing protein
TC16063_521		0.996635		1.50944			0.999997		2.22476	TC16063	similar to ADP-ribosylation factor-like protein 3 {Xenopus laevis}, partial (97%) / PREDICTED: similar to ADP-ribosylation factor-like 3 [Danio rerio]				adp-ribosylation factor-like 3
TC10814_1774		0.997751		1.40494			0.986808		2.22473	TC10814	similar to DNA-directed RNA polymerase II large subunit ama-1 - Caenorhabditis elegans, partial (10%) / SJCHGC09439				rna polymerase ii largest subunit
TC6867_365		0.999775		1.98429			0.999424		2.22404	TC6867	similar to cdk-related kinase 1 {Ustilago maydis}, partial (1%) / SJCHGC09302				sjchgc09302 protein [Schistosoma japonicum], similar to NP_060707-hypothetical protein FLJ10839; cell-cycle and apoptosis regulatory protein 1(Homo sapiens)
TC7885_272		0.997165		1.28232			0.999321		2.22388	TC7885	SJCHGC05971				---NA---
TC13728_130		0.999465		0.721866			0.999419		2.2236	TC13728					tpa_exp: orf3
TC11955_818		0.999774		1.55532			0.999649		2.22353	TC11955	SJCHGC09518				sjchgc09518 protein [Schistosoma japonicum], hypothetical protein containing Haem peroxidase, plant/fungal/bacterial and EGF-like domain
TC8941_349		0.997502		2.18961			0.996769		2.22295	TC8941	weakly similar to transportin; TRN {Xenopus laevis}, partial (11%) / PREDICTED: similar to transportin 1 [Apis mellifera]				transportin 1
Contig3346_46		0.99799		1.65279			0.995346		2.22272	Contig3346	Homo sapiens chromosome 19 clone CTB-55O6, complete sequence				cdna sequenceisoform cra_a
Contig4020_1096		0.999624		1.1973			0.998078		2.22259	Contig4020	Homo sapiens chromosome 5 clone CTD-2284O10, complete sequence / SJCHGC09508				delangin isoform a
TC16763_81		0.999813		0.300085			0.999799		2.22252	TC16763					---NA---
TC15413_810		0.99945		1.38597			0.999205		2.22247	TC15413	SJCHGC04795				sjchgc04795 protein [Schistosoma japonicum], hypothetical protein
TC12553_475		0.999734		0.303217			0.999457		2.22237	TC12553	SJCHGC09829				---NA---
TC7432_296		0.995231		2.04714			0.999661		2.22224	TC7432	SJCHGC08177				dead deah box helicase family protein
TC16240_333		0.999953		1.63373			0.999998		2.22201	TC16240					mgc84211 protein
TC9218_490		0.997646		5.83077			0.998423		2.222	TC9218					---NA---
TC9780_511		0.997418		1.58003			0.997354		2.22102	TC9780	DNA polymerase III [Candidatus Pelagibacter ubique HTCC1062]				---NA---
TC9486_771		0.998215		1.56281			0.998682		2.22101	TC9486	similar to AT10149p {Drosophila melanogaster}, partial (7%)				beta-tubulin cofactor e
TC17389_1229		0.999546		1.48484			0.984		2.22079	TC17389	similar to source of immunodominant MHC-associated peptides {Homo sapiens}, partial (43%) / hypothetical protein [Gallus gallus]				source of immunodominant mhc-associated peptides
TC7271_1201		0.999852		1.63427			0.999839		2.22065	TC7271	weakly similar to polyprotein {Heterodera glycines}, partial (30%)				novel transposon
TC18174_754		0.998621		1.67773			0.998303		2.22054	TC18174	SJCHGC07963				kiaa1700 protein
TC16249_288		0.998841		1.95615			0.99996		2.22046	TC16249	unnamed protein product [Yarrowia lipolytica CLIB122]				---NA---
TC13616_1		0.999989		1.72576			0.997758		2.2203	TC13616	similar to conserved hypothetical protein YPO2778 [imported] - Yersinia pestis (strain CO92), partial (10%)				c14orf124 protein
TC8581_866		0.999562		1.64452			0.999997		2.22005	TC8581	similar to GenBank Accession Number L06232 beta-tubulin in Xenopus laevis {Schistosoma japonicum}, partial (85%)				beta 2c
TC8652_807		0.992451		1.55307			0.986188		2.21982	TC8652	similar to DNA-directed RNA polymerase II 140 kDa polypeptide (EC 2.7.7.6) (RNA polymerase II subunit 2) (RPB2), partial (26%)				polymeraseii (dna directed) polypeptide b
TC11481_630		0.999082		0.994264			1		2.21975	TC11481	weakly similar to KIAA0320 {Homo sapiens}, partial (3%)				talin 1
TC7490_636		0.99814		1.76106			0.998698		2.21954	TC7490	similar to Splicing factor arginine-serine-rich 9 (Pre-mRNA splicing factor SRp30C). [Human], partial (35%) / SJCHGC05822				sfrs1 protein
TC17781_1064		0.99947		1.50167			0.994664		2.21942	TC17781	hypothetical protein DEHA0D10758g [Debaryomyces hansenii CBS767]				---NA---
TC19433_527		0.999711		1.56621			0.984228		2.21937	TC19433	glycerol uptake protein, putative [Trypanosoma cruzi]				---NA---
TC9461_112		0.999994		1.39941			0.998471		2.21926	TC9461	SJCHGC08850				sjchgc08850 protein [Schistosoma japonicum], similar to CG6073-PA(Drosophila melanogaster)
TC10064_261		0.999958		0.352204			0.9978		2.21916	TC10064	PREDICTED: similar to Mtr3 (mRNA transport regulator 3)-homolog [Homo sapiens] gb|EAL24418.1|				---NA---
TC14016_1344		0.997646		1.45973			0.999239		2.21916	TC14016	similar to similar to NM_021199 CGI-44 protein; sulfide dehydrogenase like (yeast) in Homo sapiens, complete / SJCHGC09095				sulfide quinone reductase-like
TC14293_1212		0.999232		1.63323			0.99565		2.21889	TC14293	weakly similar to ATP-dependent helicase DDX8 (RNA helicase HRH1) (DEAH-box protein 8). [Human], partial (15%)				deah (asp-glu-ala-his) box polypeptide 8
TC10319_433		0.99078		2.2618			0.996842		2.21883	TC10319	SJCHGC01099				sjchgc01099 protein [Schistosoma japonicum], similar to ENSANGP00000016273(Anopheles gambiae)
TC17531_723		0.999837		1.08511			0.99958		2.21872	TC17531	homologue to 179I15.1 (klotho) {Homo sapiens}, partial (4%)				---NA---
TC10193_137		0.998921		1.5812			0.997653		2.21811	TC10193	possible photosynthesis gene regulator, AppA/PpaA family [Rhodopseudomonas palustris BisB5]				---NA---
TC13108_296		0.999763		2.34989			0.999925		2.21798	TC13108	SJCHGC08249				sjchgc08249 protein [Schistosoma japonicum], hypothetical protein
TC9307_390		0.998069		1.07085			0.999771		2.21771	TC9307					---NA---
TC6945_267		0.997107		2.17859			0.998138		2.21736	TC6945	SJCHGC08500				sjchgc08500 protein [Schistosoma japonicum], hypothetical protein
TC16107_555		0.997946		1.36745			0.999367		2.21709	TC16107	similar to seven transmembrane-domain receptor {Homo sapiens}, partial (1%) / SJCHGC03367				rad50-interacting protein 1
TC14513_682		0.999985		1.37764			0.999581		2.21688	TC14513	homologue to similar to Plasmodium falciparum. Hypothetical protein {Dictyostelium discoideum}, partial (1%) / SJCHGC08330				sjchgc08330 protein [Schistosoma japonicum], similar to putative epidermal growth factor(Echinococcus multilocularis)
Contig758_85		0.984951		2.40763			0.988869		2.21687	Contig758	Mus musculus chromosome 18 clone RP24-566K14, complete sequence / SJCHGC06450				sjchgc06450 protein [Schistosoma japonicum], hypothetical protein
TC9330_390		0.992185		2.2759			0.983912		2.21677	TC9330	SJCHGC09292				sjchgc09292 protein [Schistosoma japonicum], similar to ENSANGP00000010976(Anopheles gambiae)
TC8565_509		0.996069		1.2345			0.988344		2.21655	TC8565	hypothetical protein [Plasmodium falciparum 3D7]				---NA---
TC14798_696		0.99883		1.15623			0.997717		2.21584	TC14798	similar to SMF protein (Fragment). [Human], partial (1%) / SJCHGC07573				sjchgc07573 protein [Schistosoma japonicum], hypothetical protein containing Cytochrome c heme-binding site domaincontaining Cytochrome c heme-binding site domain
TC7338_541		0.999935		2.03234			0.999973		2.21564	TC7338	similar to UDP-N-acetylglucosaminyltransferase {Mus musculus}, partial (18%)				o-linked n-acetylglucosaminetransferase (udp-n-acetylglucosamine:polypeptide-n-acetylglucosaminyl transferase)
TC14797_581		0.998517		1.91126			0.999659		2.21491	TC14797	similar to 270aa long conserved hypothetical protein {Sulfolobus tokodaii}, partial (7%) / putative myb transcription factor [Dictyostelium discoideum]				---NA---
TC17311_847		0.997495		1.0198			0.996913		2.21489	TC17311	similar to Glycogen synthase kinase-3 alpha (EC 2.7.1.37) (GSK-3 alpha) (Factor A) (FA). [Rat], partial (26%)				glycogen synthase kinase 3 alpha
TC7758_1819		0.999674		2.1433			0.999008		2.21479	TC7758	weakly similar to Similar to CREB binding protein (Rubinstein-Taybi syndrome) {Xenopus laevis}, partial (14%)				novel proteinvertebrate creb binding protein (rubinstein-taybi syndrome)
TC16766_640		0.999851		0.271807			0.999871		2.21469	TC16766	SJCHGC08115				sjchgc08115 protein [Schistosoma japonicum], hypothetical protein
TC6903_1610		0.998641		1.37094			0.980278		2.2144	TC6903	similar to pol {Schistosoma mansoni}, partial (3%)				---NA---
TC8105_619		0.998691		1.84439			0.997937		2.21438	TC8105	weakly similar to type IV collagen alpha 5 {Canis familiaris}, partial (10%) / SJCHGC09298				-
TC10144_493		0.99969		1.63443			0.99986		2.21424	TC10144	weakly similar to DEAD-box protein abstrakt. [Fruit fly], partial (13%) / SJCHGC05209				dead (asp-glu-ala-asp) box polypeptide 41
TC12496_638		0.999639		3.43544			0.999956		2.21398	TC12496	similar to unnamed protein product {Homo sapiens}, partial (7%)				phosphatidic acid phosphatase type 2 domain containing 2
TC17739_594		0.999621		0.88389			0.99557		2.21325	TC17739					---NA---
TC14016_1404		0.998924		1.25706			0.997944		2.21282	TC14016	similar to similar to NM_021199 CGI-44 protein; sulfide dehydrogenase like (yeast) in Homo sapiens, complete / SJCHGC09095				sulfide quinone reductase-like
TC15078_494		0.995113		1.33144			0.997229		2.2127	TC15078	similar to DNA polymerase epsilon catalytic subunit A (EC 2.7.7.7) (DNA polymerase II subunit A). [Human], partial (6%)				polymerase (dna directed)epsilon
TC7341_1408		0.997507		0.813312			0.997962		2.21251	TC7341	similar to unnamed protein product {Mus musculus}, partial (5%)				tpa: gag-pol polyprotein
TC11632_376		0.995254		0.547549			0.998406		2.21202	TC11632	weakly similar to reverse transcriptase SjR1 {Schistosoma japonicum}, partial (22%)				endonuclease-reverse transcriptase
Contig4393_520		0.989062		1.04041			0.998246		2.21168	Contig4393	Capsicum annuum ADP-ribosylation factor mRNA, complete cds				adp-ribosylation factor
TC9039_487		0.999799		1.79783			0.998921		2.21162	TC9039	weakly similar to dynactin p62 subunit {Homo sapiens}, partial (29%) / SJCHGC06478				dynactin 4
TC8409_585		0.98134		1.17466			0.999883		2.21145	TC8409					aortic preferentially expressed gene 1
TC16554_182		0.999738		0.696135			0.998377		2.21137	TC16554					tpa: gag-pol polyprotein
TC12463_485		0.996733		1.5395			0.996869		2.21136	TC12463	SJCHGC08593				sjchgc08593 protein [Schistosoma japonicum], hypothetical protein
TC9157_388		0.999814		1.32292			0.999749		2.21124	TC9157	weakly similar to Hypothetical protein Y74C9A.3 {Caenorhabditis elegans}, partial (26%) / SJCHGC05025				riken cdnaisoform cra_a
TC11069_644		0.955483		1.42442			0.999478		2.21089	TC11069	weakly similar to CG7020-PA {Drosophila melanogaster}, partial (7%)				dip2 disco-interacting protein 2 homolog c
TC14446_360		0.999719		2.12761			0.999471		2.2106	TC14446	similar to calpain (EC 3.4.22.17) large chain - fluke (Schistosoma mansoni), partial (12%)				calpain 9 (ncl-4)
TC18323_300		0.999306		0.737675			0.999963		2.2105	TC18323					---NA---
TC16228_217		0.999961		0.13845			0.999697		2.21043	TC16228	hypothetical protein VF1888 [Vibrio fischeri ES114]				---NA---
Contig2162_543		0.999535		0.0923678			0.997667		2.21039	Contig2162	Mus musculus chromosome 5 clone RP23-311A21, complete sequence / hypothetical protein LOC393302 [Danio rerio]				chromosome 5 open reading frame 22
TC8150_691		0.999468		1.43644			0.999939		2.21018	TC8150	similar to hypothetical protein {Schistosoma japonicum}, partial (23%) / SJCHGC01021				riken cdna 1810020d17 gene
TC16375_179		0.996632		0.200152			0.992796		2.2101	TC16375	similar to olfactory receptor MOR150-2 {Mus musculus}, partial (8%)				tpa: endonuclease-reverse transcriptase
TC9072_267		0.998165		1.37781			0.998335		2.20998	TC9072					---NA---
TC10918_514		0.994581		1.13795			0.997412		2.20957	TC10918	weakly similar to Moco containing protein {Arabidopsis thaliana}, partial (8%)				sulfite oxidase
TC17347_129		0.998698		1.53148			0.99986		2.20934	TC17347	weakly similar to ubiquitin conjugating enzyme {Drosophila melanogaster}, partial (61%) / SJCHGC02302				huntingtin interacting protein 2
TC9038_262		0.997892		1.70404			0.985736		2.20902	TC9038	SJCHGC04880				sjchgc04880 protein [Schistosoma japonicum], similar to nephronophthisis 1 (juvenile) homolog; nephrocystin(Mus musculus)
Contig3980_684		0.996657		1.46564			0.9979		2.20891	Contig3980	Homo sapiens PAC clone RP5-953B5 from 7, complete sequence / SJCHGC00979				adp-ribosylation factor gtpase activating protein 1
TC8106_1479		0.995061		2.24932			0.99563		2.2089	TC8106	weakly similar to probable membrane protein YGR023w - yeast (Saccharomyces cerevisiae), partial (6%) / hypothetical protein LOC58013 [Danio rerio]				---NA---
TC15597_119		0.998919		0.598198			0.998865		2.20875	TC15597					---NA---
TC17279_1286		0.997406		1.79552			0.996731		2.2087	TC17279	weakly similar to BRDT {Homo sapiens}, partial (13%) / SJCHGC04977				bromodomain containing 4 isoform 2
TC9087_326		0.998687		0.0740135			0.998354		2.20832	TC9087	hypothetical protein LOC393651 [Danio rerio]				---NA---
TC11718_485		0.996495		2.0901			0.998757		2.20831	TC11718					microtubule associated-protein orbit
TC8975_156		0.996846		1.5656			0.995358		2.2081	TC8975	similar to LD47289p {Drosophila melanogaster}, partial (4%) / ATP-binding region, ATPase-like [Alkalilimnicola ehrlichei MLHE-1]				---NA---
TC10497_366		0.999971		1.6049			0.999631		2.20805	TC10497	similar to Tropomyosin 2 (TMII). [Blood fluke], partial (25%) / SJCHGC02288				tropomyosin
TC15258_264		0.99992		1.45746			0.998477		2.20789	TC15258	weakly similar to hypothetical protein B0464.2 {Caenorhabditis elegans}, partial (3%) / SJCHGC04475				tpr repeat nuclear phosphoprotein
TC12125_321		0.981943		1.42342			0.997155		2.20782	TC12125	ORF_ID:all5108~unknown protein {Nostoc sp. PCC 7120}, partial (1%) / putative Gp1 [Listeria monocytogenes] ref|ZP_00231257.1|				---NA---
TC13701_237		0.999856		2.0738			0.995459		2.2075	TC13701	weakly similar to Centromere-microtubule binding protein CBF5 (Centromere-binding factor 5) (Nucleolar protein CBF5)., partial (12%) / SJCHGC01561				centromere microtubule binding protein
TC17782_623		0.999984		1.91542			0.999792		2.20749	TC17782	weakly similar to unnamed protein product {Homo sapiens}, partial (10%)				kiaa2010 protein
TC12449_403		0.999981		1.7322			0.999325		2.20732	TC12449	weakly similar to unnamed protein product {Homo sapiens}, partial (11%) / SJCHGC06261				chromosome 1 open reading frame 58
TC16765_89		0.999966		0.459538			0.998575		2.20696	TC16765					---NA---
Contig3148_232		0.999812		1.17549			0.997215		2.20645	Contig3148	Homo sapiens chromosome 17, clone RP11-3K24, complete sequence				thioesterase superfamily member 2
TC13350_421		0.998588		1.75336			0.999361		2.20628	TC13350	weakly similar to CG33101-PA {Drosophila melanogaster}, partial (11%) / Hypothetical protein H15N14.2 [Caenorhabditis elegans] ref|NP_740892.1|				vesicular-fusion protein sec18
TC12989_396		0.999773		1.26057			0.999355		2.20607	TC12989	SJCHGC02887				sjchgc02887 protein [Schistosoma japonicum], similar to polyprotein(Schistosoma japonicum)
TC17953_690		0.999984		1.5249			0.996675		2.20506	TC17953					---NA---
TC17830_307		0.992471		1.73408			0.99865		2.20505	TC17830	weakly similar to Collagen alpha 1(III) chain precursor. [Human], partial (9%)				-
TC6889_279		0.963224		1.20219			0.988173		2.20442	TC6889	weakly similar to photosystem II protein psbT putative 5 partial; 92652-90780 {Arabidopsis thaliana}, partial (14%)				dead box atp-dependent rna helicase
TC11176_442		0.999878		1.48534			0.998443		2.20427	TC11176	GH28601p {Drosophila melanogaster}, partial (1%) / hypothetical protein PC100384.00.0 [Plasmodium chabaudi]				---NA---
TC10729_700		0.999672		1.88264			0.989405		2.20396	TC10729	homologue to similar to NM_057948 ER lumen protein retaining receptor 2 in Drosophila melanogaster, partial (51%)				kdel (lys-asp-glu-leu) endoplasmic reticulum protein retention receptor 1
TC14166_964		0.9973		2.36206			0.994991		2.2039	TC14166					---NA---
TC8423_768		0.999671		1.93397			0.999133		2.20385	TC8423	similar to gag-pol polyprotein {Clonorchis sinensis}, partial (13%)				gag-pol polyprotein
TC17221_451		0.997876		1.44111			0.999415		2.20371	TC17221					---NA---
TC15336_579		0.96916		1.1708			0.997928		2.20361	TC15336	solute carrier family 39 (metal ion transporter), member 11 [Xenopus tropicalis]				snf2 domain helicase domain ring finger domain-containing protein
TC13108_535		0.999045		2.24216			0.997585		2.20359	TC13108	SJCHGC08249				sjchgc08249 protein [Schistosoma japonicum], hypothetical protein
TC14737_681		0.999999		1.81098			0.999829		2.2032	TC14737	similar to unnamed protein product {Homo sapiens}, partial (6%)				cell division cyclepaf1 rna polymerase ii complexhomolog
TC11295_200		0.999014		1.16598			0.999868		2.20314	TC11295					gag-pol polyprotein
TC17730_1080		0.996767		1.78569			0.999813		2.20308	TC17730	similar to hypothetical protein {Neurospora crassa}, partial (1%)				---NA---
TC9017_274		0.999327		1.85182			0.998922		2.20306	TC9017	similar to Phosphatidylinositol 3-kinase 2 (EC 2.7.1.137) (PI3-kinase) (PtdIns-3-kinase) (PI3K). [Slime mold], partial (2%) / hypothetical protein lmo0070 [Listeria monocytogenes EGD-e]				---NA---
TC12164_252		0.999403		2.73329			0.99848		2.20258	TC12164	SJCHGC08703				cdc42-binding protein kinase beta
TC10632_1184		0.999073		1.98027			0.999838		2.20256	TC10632	similar to proteosome PSMB5-8 protein {Branchiostoma lanceolatum}, partial (35%) / SJCHGC05978				proteasome epsilon chain precursor
TC13269_224		0.997416		2.03912			0.998752		2.20236	TC13269					---NA---
TC13425_565		0.998446		2.259			0.999866		2.2022	TC13425	weakly similar to Hypothetical protein T08H4.3b {Caenorhabditis elegans}, partial (39%) / ENSANGP00000003642 [Anopheles gambiae str. PEST]				ga repeat bindingalpha
TC14383_856		0.999934		1.10525			0.99878		2.20215	TC14383	weakly similar to UDP-galactose transporter {Drosophila melanogaster}, partial (38%) / SJCHGC05490				si:(novel proteinvertebrate udp-galactose transporters)
TC9236_568		0.997688		1.47788			0.998733		2.20175	TC9236	similar to pinin {Bos taurus}, partial (3%)				---NA---
TC15735_639		0.994788		1.65203			0.999629		2.20161	TC15735	similar to unnamed protein product {Mus musculus}, partial (15%)				leucyl-trna synthetase
TC7720_320		0.996954		1.30033			0.997989		2.20123	TC7720	weakly similar to Hypothetical protein Y48G1A.3 {Caenorhabditis elegans}, partial (12%) / SJCHGC01195				ankyrin repeat and mynd domain containing 2
TC15080_343		0.998998		1.38099			0.998704		2.20112	TC15080					---NA---
TC8487_360		0.99431		1.78478			0.999638		2.20106	TC8487	similar to similar to Plasmodium falciparum (isolate 3D7). Hypothetical protein {Dictyostelium discoideum}, partial (4%) / hypothetical protein [Gallus gallus]				---NA---
TC8681_626		0.999498		1.79804			0.999553		2.20095	TC8681	similar to ATP-binding cassette sub-family G member 2 (Placenta-specific ATP- binding cassette transporter), partial (12%)				atp-bindingsub-family gmember 2
TC17779_507		0.999995		1.55636			0.99999		2.20063	TC17779	similar to GH15213p {Drosophila melanogaster}, partial (11%) / SJCHGC08058				sjchgc08058 protein [Schistosoma japonicum], similar to CG12065-PD(Drosophila melanogaster)
TC9884_380		0.997508		1.95998			0.998236		2.20057	TC9884	C27B7.4 [Caenorhabditis elegans]				steroid receptor-interacting snf2 domain protein
TC15305_212		0.997335		2.23014			0.999967		2.20048	TC15305	SJCHGC03950				phd finger protein 14
TC7733_1167		0.98141		1.73176			0.999974		2.19997	TC7733	similar to Adapter-related protein complex 1 beta 1 subunit (Beta-adaptin 1), partial (36%) / SJCHGC04278				adaptor protein complex ap-beta 1isoform cra_b
TC16282_547		0.998768		1.59968			0.998492		2.19969	TC16282	weakly similar to carboxypeptidase N polypeptide 1 50kD {Mus musculus}, partial (13%) / SJCHGC03714				carboxypeptidasepolypeptide 1
[truncated: 11,198 more rows]

## Sheet: Developmental Effects C-3hr-5d
DEVELOPMENTAL CHANGES
Full LIST
		Cercariae		3hr +RBC		5day +RBC		5day/3hr
Systematic		Normalized		Normalized		Normalized			Common	Synonyms					Protein Homology
Contig680_298		0.996211		3447.35		321.688		0.0933148	Contig680	Erinaceus europaeus partial 18S rRNA gene					chk1 checkpoint homolog
Contig2467_540		0.996638		620.565		67.6415		0.109	Contig2467	Orectoloref BUs ornatus internal transcribed spacer 2, and 28S ribosomalRNA gene, partial sequence					protein
Contig8900_3917		0.999922		289.099		45.8074		0.158449	Contig8900	Schistosoma mekongi 28S large subunit ribosomal RNA gene, partialsequence					-
Contig560_169		0.999628		187.165		6.09073		0.032542	Contig560	Homo sapiens MSTP056 mRNA, complete cds					eukaryotic translation elongation factor 1 alpha 1 variant
Contig5961_160		0.994358		67.3332		13.8042		0.205013	Contig5961	Danio rerio protocadherin 10b (pcdh10b), mRNA / SJCHGC04330					protocadherin 10
TC14862_504		0.99962		52.1656		19.2156		0.368359	TC14862	similar to unnamed protein product {Homo sapiens}, partial (5%)					---NA---
TC14862_544		0.999996		44.2637		15.6208		0.352905	TC14862	similar to unnamed protein product {Homo sapiens}, partial (5%)					---NA---
TC8733_1333		0.999981		38.7864		12.1731		0.313849	TC8733						---NA---
TC8733_1375		0.999983		37.8502		12.653		0.334292	TC8733						---NA---
Contig1073_11		0.998912		37.3831		9.52267		0.254732	Contig1073	Schistosoma japonicum clone G29A non-LTR retrotransposon SjR2-like, partial sequence					---NA---
Contig8258_747		0.995172		36.3013		9.66862		0.266344	Contig8258	Homo sapiens chromosome 11, clone RP11-6K5, complete sequence					tpa: endonuclease-reverse transcriptase
TC10225_286		0.999943		32.1363		33.1359		1.0311	TC10225	hypothetical protein DEHA0C03795g [Debaryomyces hansenii CBS767]					---NA---
TC7035_1561		0.999471		28.7562		4.25933		0.148119	TC7035						---NA---
Contig8014_931		0.994976		27.5787		6.86432		0.2489	Contig8014	Schistosoma japonicum clone ZZZ463 mRNA sequence					protein
TC16538_736		0.999994		24.0131		4.27451		0.178008	TC16538	homologue to Heat shock 70 kDa homolog protein (HSP70) (Major surface antigen). [Blood fluke], partial (36%)					heat shock 70kda protein 8
TC16553_199		0.999957		23.8267		17.4259		0.731361	TC16553	similar to heat shock protein 86 - fluke (Schistosoma mansoni) (fragment), partial (22%) / SJCHGC00820					heat shock protein 90
TC17407_1426		0.986989		22.8941		9.23681		0.403458	TC17407	homologue to GH03927p {Drosophila melanogaster}, partial (2%) / nucleotide exchange factor RasGEF Q [Dictyostelium discoideum] gb|EAL62544.1|					---NA---
TC16737_584		0.999992		22.6813		95.2614		4.2	TC16737	homologue to similar to GenBank Accession Number AF070998 lactate dehydrogenase A in Ambystoma mexicanum, partial (42%)					ldha protein
TC7263_1411		0.996152		22.0952		0.967642		0.0437943	TC7263	similar to probable cytochrome P450 monooxygenase - maize (fragment), partial (34%)					protein
TC14282_884		0.999541		22.0657		6.59535		0.298896	TC14282	similar to unnamed protein product {Mus musculus}, partial (13%) / hypothetical protein Tc00.1047053507357.135 [Trypanosoma cruzi]					---NA---
TC16551_492		0.999993		21.8573		13.7836		0.63062	TC16551	similar to 90-kDa heat shock protein {Sus scrofa}, partial (34%)					90-kda heat shock protein
Contig7816_1602		0.993597		21.7864		9.36195		0.429715	Contig7816	Homo sapiens 3 BAC RP11-359H3 (Roswell Park Cancer Institute Human BACLibrary) complete sequence / SJCHGC08535					atpase type 13a
TC12931_177		0.999557		21.1223		4.90794		0.232359	TC12931	hypothetical protein, conserved [Trypanosoma cruzi]					---NA---
TC16052_364		0.999741		21.1019		5.88899		0.279073	TC16052	TERT gene [Plasmodium yoelii yoelii]					---NA---
Contig6808_1164		0.999655		20.9525		5.9222		0.282648	Contig6808	Homo sapiens, clone IMAGE:4650210, mRNA / SJCHGC06864					novel immunoglobulin i-set domain containing protein
TC8007_1224		0.999978		20.8683		5.78386		0.277159	TC8007	similar to histone acetyltransferase Gcn5 putative {Plasmodium falciparum 3D7}, partial (0%) / SJCHGC04895					sjchgc04895 protein [Schistosoma japonicum], hypothetical protein
TC7128_150		0.999658		20.6399		1.03577		0.050183	TC7128						protein
TC6882_676		0.999982		20.3457		143.912		7.07331	TC6882	weakly similar to tissue factor pathway inhibitor-2 {Rattus norvegicus}, partial (22%)					alpha-1-microglobulin bikunin
TC16736_252		0.999936		19.0689		122.052		6.4006	TC16736	similar to similar to GenBank Accession Number AF070998 lactate dehydrogenase A in Ambystoma mexicanum, partial (61%)					lactate dehydrogenase-a
TC12931_247		0.999983		18.6267		4.6023		0.247081	TC12931	hypothetical protein, conserved [Trypanosoma cruzi]					---NA---
TC16552_150		0.997464		17.8906		10.2268		0.571628	TC16552	homologue to heat shock protein 86 - fluke (Schistosoma mansoni) (fragment), partial (53%)					90-kda heat shock protein
TC7035_1519		0.999583		17.3481		4.07807		0.235072	TC7035						---NA---
Contig8926_1195		0.999146		17.1693		4.4862		0.261291	Contig8926	Schistosoma japonicum clone ZZD137 mRNA sequence / SJCHGC01055					sjchgc01055 protein>gb|AAP06131.1| hypothetical protein [Schistosoma japonicum]
TC9030_382		0.99998		17.1493		0.297352		0.017339	TC9030	similar to PE_PGRS family protein {Mycobacterium tuberculosis CDC1551}, partial (3%)					---NA---
TC16736_188		0.993206		17.1189		109.882		6.41876	TC16736	similar to similar to GenBank Accession Number AF070998 lactate dehydrogenase A in Ambystoma mexicanum, partial (61%)					lactate dehydrogenase-a
TC8479_982		0.999958		17.0976		0.786094		0.0459768	TC8479	similar to Unknown {Vibrio vulnificus CMCP6}, partial (20%)					protein
TC13001_249		0.999627		16.7924		14.8156		0.882281	TC13001	similar to nemo-like kinase {Xenopus laevis}, partial (23%)					nemo like kinase
TC12218_31		0.999286		16.5778		17.9192		1.08092	TC12218						---NA---
TC12218_30		1		16.5548		17.4599		1.05468	TC12218						---NA---
TC17814_159		0.999805		16.5349		2.93101		0.177262	TC17814	homologue to putative glycosylphosphatidylinositol anchor attachment protein {Schizosaccharomyces pombe}, partial (2%) / spindle pole body component 97 [Dictyostelium discoideum]					---NA---
TC11651_431		0.999587		16.2358		7.27138		0.447862	TC11651						---NA---
TC14557_265		0.999963		16.0303		2.02177		0.126122	TC14557	weakly similar to putative senescence-associated protein {Pisum sativum}, partial (9%)					senescence-associated protein
TC11624_847		0.999722		15.824		91.0407		5.75332	TC11624	SJCHGC07898					tpa: endonuclease-reverse transcriptase
TC8169_721		0.99742		15.7458		16.72		1.06187	TC8169	homologue to similar to Plasmodium falciparum (isolate 3D7). Hypothetical protein {Dictyostelium discoideum}, partial (2%)					---NA---
TC12977_274		0.998853		15.4905		11.0952		0.716256	TC12977	similar to ABC transporter AbcG6 {Dictyostelium discoideum}, partial (1%) / sensor histidine kinase [Bacillus cereus E33L]					---NA---
TC7195_234		0.999994		15.4535		1.23668		0.0800259	TC7195	weakly similar to unspecific monooxygenase (EC 1.14.14.1) - common tobacco, partial (9%)					protein
TC8169_615		0.997371		14.4523		16.4644		1.13922	TC8169	homologue to similar to Plasmodium falciparum (isolate 3D7). Hypothetical protein {Dictyostelium discoideum}, partial (2%)					---NA---
TC16552_221		0.99988		14.1533		10.715		0.757066	TC16552	homologue to heat shock protein 86 - fluke (Schistosoma mansoni) (fragment), partial (53%)					90-kda heat shock protein
Contig4907_694		0.997543		14.0703		12.0412		0.855788	Contig4907	Schistosoma japonicum clone ZZZ249 mRNA sequence / SJCHGC04334					sjchgc04334 protein [Schistosoma japonicum], similar to AAP06378-hypothetical protein(Schistosoma japonicum)
TC13829_1455		1		13.8967		44.8715		3.22894	TC13829	putative cytosol aminopeptidase {Schistosoma mansoni}, complete					sb:cb283 protein
TC11704_662		0.999027		13.8035		6.01204		0.435544	TC11704	homologue to similar to Plasmodium falciparum (isolate 3D7). Hypothetical protein {Dictyostelium discoideum}, partial (1%)					---NA---
TC13829_1500		0.999961		13.7064		39.0264		2.84731	TC13829	putative cytosol aminopeptidase {Schistosoma mansoni}, complete					sb:cb283 protein
TC18223_928		0.999995		13.3307		4.1599		0.312055	TC18223						sterile alpha motif domain containing 1
TC7263_1342		0.999908		13.2175		1.03218		0.078092	TC7263	similar to probable cytochrome P450 monooxygenase - maize (fragment), partial (34%)					protein
TC8479_942		0.99968		13.2044		0.791134		0.0599145	TC8479	similar to Unknown {Vibrio vulnificus CMCP6}, partial (20%)					protein
TC11651_471		0.999305		12.8613		4.75298		0.369556	TC11651						---NA---
TC11574_1413		0.998699		12.8312		9.24329		0.720375	TC11574	similar to J kappa-recombination signal binding protein (RBP-J kappa) (Suppressor of hairless protein)., partial (24%)					recombining binding protein suppressor of hairless
TC17392_340		0.99971		12.7518		3.54063		0.277657	TC17392	homologue to histone H2A {Homo sapiens}, partial (95%)					histone h2a
TC17280_1762		0.999892		12.6386		33.2266		2.62898	TC17280	similar to carboxypeptidase C (EC 3.4.16.5) precursor - human, partial (25%) / SJCHGC09294					protective protein for beta-galactosidase
TC9098_163		0.999982		12.6344		0.370896		0.029356	TC9098	similar to translation elongation factor 1-alpha {Syncephalastrum monosporum var. pluriproliferum}, partial (29%)					translation elongation factor 1-alpha
TC19629_476		0.999918		12.613		5.71389		0.453017	TC19629	similar to hypothetical protein {Schistosoma sp. CT-2002}, partial (9%)					sjchgc09270 protein [Schistosoma japonicum], similar to AAM66328 protein (Schistosoma japonicum)-hypothetical protein(Schistosoma sp. CT-2002)
TC9098_286		0.999747		12.3438		0.329227		0.0266715	TC9098	similar to translation elongation factor 1-alpha {Syncephalastrum monosporum var. pluriproliferum}, partial (29%)					translation elongation factor 1-alpha
TC14557_305		0.999937		11.8631		0.909168		0.0766381	TC14557	weakly similar to putative senescence-associated protein {Pisum sativum}, partial (9%)					senescence-associated protein
TC16542_160		0.999778		11.8535		3.87364		0.326793	TC16542	similar to Heat shock 70 kDa homolog protein (HSP70) (Major surface antigen). [Blood fluke], partial (16%)					hsp70 protein
TC18647_537		0.999995		11.7512		0.520753		0.044315	TC18647	similar to ribosomal protein S8 {Spodoptera frugiperda}, partial (94%)					ribosomal protein s8
TC17280_1802		0.999646		11.5518		27.7425		2.40157	TC17280	similar to carboxypeptidase C (EC 3.4.16.5) precursor - human, partial (25%) / SJCHGC09294					protective protein for beta-galactosidase
TC13560_946		0.99987		11.1246		29.2952		2.63338	TC13560	homologue to yubA {Bacillus subtilis subsp. subtilis str. 168}, partial (3%) / SJCHGC03570					sjchgc03570 protein [Schistosoma japonicum], similar to egg protein CP391S(Schistosoma japonicum)
TC11309_367		0.999505		11.1061		2.25214		0.202783	TC11309						---NA---
TC19494_1039		0.999896		11.0108		3.51808		0.319512	TC19494	zinc finger protein (putative) {Schistosoma mansoni}, complete					zinc finger protein
TC18731_814		0.999313		10.7746		12.5679		1.16645	TC18731						rho gtpase activating protein 5
TC7195_193		0.999644		10.7604		0.759558		0.0705884	TC7195	weakly similar to unspecific monooxygenase (EC 1.14.14.1) - common tobacco, partial (9%)					protein
TC19494_965		0.999225		10.7592		3.22377		0.29963	TC19494	zinc finger protein (putative) {Schistosoma mansoni}, complete					zinc finger protein
TC9183_314		0.999894		10.4477		0.214838		0.0205632	TC9183	similar to 60S ribosomal protein L5. [Silk moth], partial (34%)					ribosomal protein l5
TC18223_888		0.997895		10.3048		3.17459		0.30807	TC18223						sterile alpha motif domain containing 1
TC14224_995		0.999724		10.0502		7.99323		0.795327	TC14224	hypothetical protein sll1761 [Synechocystis sp. PCC 6803]					sloan-kettering viral oncogene homolog
TC11811_267		0.999908		10.0062		1.80221		0.180109	TC11811	SJCHGC04499					sjchgc04499 protein [Schistosoma japonicum], hypothetical protein
TC9218_490		0.999102		9.90062		3.11303		0.314428	TC9218						---NA---
TC17392_260		0.999554		9.86756		2.89833		0.293723	TC17392	homologue to histone H2A {Homo sapiens}, partial (95%)					histone h2a
TC7919_561		0.999204		9.73563		6.98566		0.717536	TC7919	hypothetical protein Adeh_2755 [Anaeromyxobacter dehalogenans 2CP-C]					---NA---
TC19677_444		0.999983		9.6802		1.70422		0.176052	TC19677	hypothetical protein lpl1972 [Legionella pneumophila str. Lens]					---NA---
TC15271_165		0.999949		9.55076		0.222779		0.0233258	TC15271	similar to ribosomal protein S18 {Cherax destructor}, partial (64%)					ribosomal protein s18
TC13586_1222		0.998826		9.54883		65.3102		6.8396	TC13586	cathepsin B1 isotype 2 {Schistosoma mansoni}, complete					cathepsin b
TC12925_436		0.998417		9.53028		22.1028		2.31922	TC12925	similar to hypothetical protein {Schistosoma japonicum}, partial (59%)					sjchgc06258 protein>gb|AAP06167.1| hypothetical protein [Schistosoma japonicum]
TC8244_971		0.999958		9.29205		1.99172		0.214347	TC8244	mucin-like protein MUC-loc2 {Trypanosoma cruzi}, partial (5%) / hypothetical protein YP1555 [Yersinia pestis biovar Medievalis str.91001]					---NA---
TC10638_409		0.999978		9.2691		9.86526		1.06432	TC10638	similar to glycerol uptake facilitator protein {Clostridium tetani E88}, partial (12%) / SJCHGC02876					aquaporin 9
TC16265_291		0.999672		9.26512		8.86757		0.957092	TC16265	SJCHGC04051					sjchgc04051 protein [Schistosoma japonicum], hypothetical protein, putative transmebrane protein
TC16957_881		0.999973		9.24168		0.54287		0.0587415	TC16957	ubiquitin conjugating enzyme {Metarhizium anisopliae}, partial (11%)					protein
TC12338_541		0.999999		9.23495		1.20125		0.130077	TC12338	homologue to alpha-1 tubulin {Hirudo medicinalis}, partial (44%) / alpha-1 tubulin [Hirudo medicinalis]					alpha tubulin
TC7919_501		0.999779		9.22856		7.58363		0.821757	TC7919	hypothetical protein Adeh_2755 [Anaeromyxobacter dehalogenans 2CP-C]					---NA---
TC10254_136		0.999646		9.20355		5.07435		0.551346	TC10254						---NA---
TC9653_474		0.999991		9.1579		7.17397		0.783364	TC9653	DYRK2-like protein {Schistosoma mansoni}, complete					dual-specificity tyrosine--phosphorylation regulated kinase 2
TC11684_207		0.992234		9.12631		7.59935		0.832686	TC11684	ERYTHROCYTE MEMBRANE PROTEIN PFEMP3 [Plasmodium yoelii yoelii]					---NA---
TC19677_474		0.999659		8.98805		1.60683		0.178774	TC19677	hypothetical protein lpl1972 [Legionella pneumophila str. Lens]					---NA---
TC15100_703		0.999403		8.94823		32.3906		3.61978	TC15100	similar to acyl-Coenzyme A:cholesterol acyltransferase {Homo sapiens}, partial (3%)					sterol o-acyltransferase 1
TC18647_603		0.999933		8.89402		0.268618		0.0302021	TC18647	similar to ribosomal protein S8 {Spodoptera frugiperda}, partial (94%)					ribosomal protein s8
TC14548_477		0.99999		8.80416		59.4623		6.75388	TC14548	similar to Na+-Cl- dependent neurotransmitter transporter-like protein {Schistosoma mansoni}, partial (12%) / SJCHGC06335					sjchgc06335 protein [Schistosoma japonicum], similar to Na+/Cl- dependent neurotransmitter transporter-like protein(Schistosoma mansoni)
TC11684_143		0.990869		8.68897		7.19824		0.828434	TC11684	ERYTHROCYTE MEMBRANE PROTEIN PFEMP3 [Plasmodium yoelii yoelii]					---NA---
TC12925_358		0.999976		8.63515		20.3104		2.35206	TC12925	similar to hypothetical protein {Schistosoma japonicum}, partial (59%)					sjchgc06258 protein>gb|AAP06167.1| hypothetical protein [Schistosoma japonicum]
TC7879_1139		0.999289		8.63472		4.99182		0.57811	TC7879	similar to similar to GenBank Accession Number U80821 C1 transcription factor in Mus musculus, complete					host cell factor c1
TC8244_1011		0.999801		8.44511		2.52958		0.299533	TC8244	mucin-like protein MUC-loc2 {Trypanosoma cruzi}, partial (5%) / hypothetical protein YP1555 [Yersinia pestis biovar Medievalis str.91001]					---NA---
TC13507_983		0.999958		8.38824		16.3024		1.94348	TC13507	similar to hypothetical protein Y66H1A.4 - Caenorhabditis elegans, partial (26%)					nucleolar protein familymember 1 (h aca small nucleolar rnps)
TC8076_558		0.999858		8.3776		7.08107		0.845239	TC8076	similar to LIM domain binding protein CLIM-1 {Gallus gallus}, partial (15%) / ENSANGP00000020684 [Anopheles gambiae str. PEST]					lim domain binding 2
TC9531_265		1		8.34205		3.01589		0.361529	TC9531						---NA---
TC8418_519		0.958138		8.2269		14.7307		1.79055	TC8418	SJCHGC08465					sjchgc08465 protein [Schistosoma japonicum], hypothetical protein
TC13507_930		0.993396		8.19998		18.0319		2.19902	TC13507	similar to hypothetical protein Y66H1A.4 - Caenorhabditis elegans, partial (26%)					nucleolar protein familymember 1 (h aca small nucleolar rnps)
TC10638_474		1		8.19023		7.78726		0.950798	TC10638	similar to glycerol uptake facilitator protein {Clostridium tetani E88}, partial (12%) / SJCHGC02876					aquaporin 9
TC14157_1133		0.999853		8.16128		2.0022		0.245329	TC14157	homologue to LP11503p {Drosophila melanogaster}, partial (3%)					_6
TC11207_984		0.999869		8.14782		11.5088		1.4125	TC11207	Hypothetical protein MGC77869 [Danio rerio]					n-terminal asn amidase
Contig696_453		0.999788		8.14683		4.73873		0.581666	Contig696	Salmo salar clone BHMS180 microsatellite sequence / conserved hypothetical protein [Plasmodium chabaudi]					---NA---
TC11570_555		0.999478		8.11299		13.7955		1.70042	TC11570	similar to Mf1 protein {Schistosoma japonicum}, partial (12%)					mf1 protein
TC14202_1219		0.999874		8.07651		9.70615		1.20178	TC14202						-
TC17525_601		0.997763		8.03956		24.524		3.05042	TC17525	similar to beta-glucosidase {Bacteroides fragilis}, partial (3%)					glycosidefamily 3 domain protein
TC9593_82		0.999		8.01942		3.18634		0.397327	TC9593	hypothetical protein [Plasmodium yoelii yoelii]					10 kdasecreted protein
TC14272_496		0.99944		8.01671		2.07678		0.259057	TC14272	SJCHGC03976					sjchgc03976 protein [Schistosoma japonicum], similar to CAG90715-unnamed protein product(Debaryomyces hansenii)
TC17762_1551		0.999996		8.00401		29.5084		3.68671	TC17762	weakly similar to Hypothetical protein {Fusobacterium nucleatum subsp. nucleatum ATCC 25586}, partial (7%) / SJCHGC05905					sjchgc05905 protein [Schistosoma japonicum], hypothetical protein
TC9206_374		0.999999		7.81119		9.60699		1.2299	TC9206	membrane protein [Pseudoalteromonas tunicata D2]					---NA---
TC14446_320		0.999976		7.78842		4.7802		0.613756	TC14446	similar to calpain (EC 3.4.22.17) large chain - fluke (Schistosoma mansoni), partial (12%)					calpain 9 (ncl-4)
TC15094_421		0.9997		7.76895		2.08771		0.268725	TC15094	similar to Glycoprotein [Caenorhabditis elegans] [Dictyostelium discoideum] gb|EAL68770.1|					---NA---
TC15211_372		0.999935		7.75043		2.92875		0.377882	TC15211	conserved hypothetical protein [Plasmodium berghei]					---NA---
TC11207_944		0.999955		7.73789		11.3692		1.46929	TC11207	Hypothetical protein MGC77869 [Danio rerio]					n-terminal asn amidase
TC16382_460		0.99998		7.72939		7.46193		0.965397	TC16382						---NA---
TC15743_531		1		7.6929		4.9076		0.637939	TC15743	homologue to similar to Plasmodium falciparum. Hypothetical protein {Dictyostelium discoideum}, partial (1%) / conserved hypothetical protein [Plasmodium berghei]					---NA---
TC13602_342		0.999995		7.61456		2.00102		0.262789	TC13602	homologue to histone protein Hist2h3c1 {Mus musculus}, partial (79%) / H3 histone, family 2 [Mus musculus] gb|AAO06264.1|					histone protein hist2h3c1
TC14548_416		0.999824		7.58674		56.4432		7.43971	TC14548	similar to Na+-Cl- dependent neurotransmitter transporter-like protein {Schistosoma mansoni}, partial (12%) / SJCHGC06335					sjchgc06335 protein [Schistosoma japonicum], similar to Na+/Cl- dependent neurotransmitter transporter-like protein(Schistosoma mansoni)
Contig2915_393		0.996601		7.58526		6.07663		0.80111	Contig2915	Homo sapiens D4S10 region, complete sequence / tumor differentially expressed protein 1 [Gallus gallus]					---NA---
TC10280_374		0.999252		7.58023		3.87255		0.510875	TC10280	similar to unnamed protein product {Homo sapiens}, partial (1%) / hypothetical protein [Plasmodium yoelii yoelii]					---NA---
TC19402_453		0.998283		7.55755		1.62421		0.214912	TC19402	Tubulin beta chain. [Common sea urchin], partial (46%) / Var1u ribosomal protein [Saccharomyces cerevisiae]					beta 2c
TC10092_347		0.999682		7.5524		5.19571		0.687954	TC10092	weakly similar to myosin light chain kinase {Cavia porcellus}, partial (8%)					myosin light chain kinase
TC7322_170		0.999978		7.54128		0.331693		0.0439837	TC7322	glycerophosphoryl diester phosphodiesterase [Rhodopirellula baltica SH 1]					---NA---
TC14446_360		0.999989		7.51025		5.1953		0.691761	TC14446	similar to calpain (EC 3.4.22.17) large chain - fluke (Schistosoma mansoni), partial (12%)					calpain 9 (ncl-4)
TC15710_426		0.999989		7.50539		12.3944		1.6514	TC15710						---NA---
TC9531_325		0.99905		7.45278		2.82789		0.379441	TC9531						---NA---
Contig4655_683		0.999808		7.42492		3.83733		0.516817	Contig4655	Homo sapiens 12 BAC RP11-386G11 (Roswell Park Cancer Institute Human BACLibrary) complete sequence / SJCHGC03602					sjchgc03602 protein [Schistosoma japonicum], hypothetical protein
TC12651_399		0.999888		7.33582		3.48279		0.474765	TC12651	weakly similar to contains similarity to retroelement pol polyprotein~gene_id:MOK9.20 {Arabidopsis thaliana}, partial (4%) / synthetic antigen of P.falciparum [Plasmodium yoelii yoelii]					---NA---
TC11912_537		0.999962		7.29304		8.63039		1.18337	TC11912						---NA---
TC7278_278		0.999819		7.27811		1.44659		0.198759	TC7278	zinc finger protein {Balearica pavonina regulorum}, partial (2%)					---NA---
TC16957_921		0.999892		7.26273		0.399126		0.0549553	TC16957	ubiquitin conjugating enzyme {Metarhizium anisopliae}, partial (11%)					protein
TC11811_355		0.999857		7.25246		1.33877		0.184595	TC11811	SJCHGC04499					sjchgc04499 protein [Schistosoma japonicum], hypothetical protein
TC15710_466		0.999436		7.23691		11.7678		1.62608	TC15710						---NA---
TC10704_1985		1		7.23166		6.93019		0.958313	TC10704	weakly similar to similar to CG15168 gene product {Homo sapiens}, partial (56%) / SJCHGC00998					transmembrane protein 32
TC13586_1262		0.999998		7.21054		32.4643		4.50234	TC13586	cathepsin B1 isotype 2 {Schistosoma mansoni}, complete					cathepsin b
TC18037_387		0.999432		7.17485		2.725		0.379799	TC18037	homologue to probable Na+-H+ antiporter - Deinococcus radiodurans (strain R1), partial (3%) / SJCHGC09400					---NA---
TC12651_446		0.999997		7.16519		3.18183		0.444068	TC12651	weakly similar to contains similarity to retroelement pol polyprotein~gene_id:MOK9.20 {Arabidopsis thaliana}, partial (4%) / synthetic antigen of P.falciparum [Plasmodium yoelii yoelii]					---NA---
TC14162_993		0.999794		7.16165		21.4411		2.99388	TC14162	weakly similar to similar to GenBank Accession Number AJ306451 annexin A13 isoform a in Mus musculus, partial (24%) / SJCHGC01577					annexin a13
TC9206_334		0.997701		7.11276		8.85544		1.24501	TC9206	membrane protein [Pseudoalteromonas tunicata D2]					---NA---
Contig2058_101		0.934428		7.09828		1.88423		0.265449	Contig2058	Plasmodium falciparum MAL3P6, complete sequence / SJCHGC01597					hippocalcin-like 4
TC8236_442		0.999856		7.09617		5.55032		0.782158	TC8236	weakly similar to Protein phosphatase 1 regulatory inhibitor subunit 16A (Myosin phosphatase targeting subunit 3), partial (26%) / hypothetical protein [Gallus gallus]					protein phosphataseregulatorysubunit 16b
TC13067_308		0.99961		7.07158		9.36846		1.3248	TC13067						---NA---
TC15327_335		0.997243		7.05916		21.9766		3.1132	TC15327	SJCHGC09795					sjchgc09795 protein [Schistosoma japonicum], hypothetical protein
TC18047_627		0.998962		7.01912		2.56988		0.366125	TC18047						tpa: endonuclease-reverse transcriptase
TC12827_745		0.999994		6.99345		8.91938		1.27539	TC12827	similar to biotin carboxylase subunit of acetyl CoA carboxylase putative {Plasmodium falciparum 3D7}, partial (0%) / SJCHGC08638					suppressor of cytokine signaling 7
TC18894_294		0.990899		6.98934		5.10973		0.731075	TC18894	SJCHGC02262					sjchgc02262 protein [Schistosoma japonicum], similar to zgc:77306(Danio rerio)
TC17442_2010		0.999986		6.97031		25.979		3.7271	TC17442	glucose transport protein SGTP4 - fluke (Schistosoma mansoni), complete					solute carrier family 2 (facilitated glucose transporter)member 4
TC18752_150		0.99991		6.9604		3.6513		0.524582	TC18752	pfAARP2 protein, putative [Plasmodium berghei]					---NA---
TC7702_1362		0.999998		6.95834		11.435		1.64336	TC7702	homologue to similar to NM_006769 LIM domain only 4 in Homo sapiens {Schistosoma japonicum}, complete					lim domain only 4
TC7335_61		0.998963		6.9526		10.0922		1.45158	TC7335	hypothetical protein K01G5.h {Caenorhabditis elegans}, partial (5%)					beta-tubulin isotype 1
TC10315_186		0.99805		6.92419		2.14261		0.309438	TC10315						---NA---
TC8138_1259		0.999942		6.91864		5.25572		0.759646	TC8138	similar to secretory carrier membrane protein {Homo sapiens}, partial (5%) / SJCHGC06276					secretory carrier membrane protein 2
TC15813_556		0.999998		6.90299		7.9138		1.14643	TC15813	hypothetical protein DP0447 [Desulfotalea psychrophila LSv54]					---NA---
TC10315_133		0.998177		6.89782		1.77854		0.257841	TC10315						---NA---
TC12065_394		0.972447		6.87848		3.23599		0.470451	TC12065						---NA---
TC10475_990		0.999958		6.85931		14.0633		2.05026	TC10475	similar to heat shock protein HSP60 {Schistosoma mansoni}, partial (52%)					heat shock protein 60
Contig5406_603		0.999932		6.85641		3.81895		0.556989	Contig5406	Loligo pealei mRNA for putative N-ethylmaleimide-sensitive fusion protein (NSF) / SJCHGC05550					n-ethylmaleimide-sensitive factor
TC12343_695		1		6.85197		1.13998		0.166373	TC12343	weakly similar to tail-specific protease {Xanthomonas axonopodis pv. citri str. 306}, partial (3%) / InaD-like protein (INADL) [Homo sapiens] emb|CAI22263.1|					channel-interacting pdz domain protein
TC10637_1295		0.999979		6.83376		2.61948		0.383315	TC10637	weakly similar to Aquaporin 9 (Small solute channel 1). [Human], partial (20%) / SJCHGC02876					aquaporin 3
TC13967_1111		0.999654		6.7715		58.0868		8.57813	TC13967	weakly similar to similar to RIKEN cDNA 1300012G16 {Homo sapiens}, partial (13%) / SJCHGC05182					mannose-6-phosphate protein p76
TC15211_304		0.990478		6.74691		2.22971		0.330479	TC15211	conserved hypothetical protein [Plasmodium berghei]					---NA---
TC17609_1273		0.999889		6.73221		7.75526		1.15196	TC17609	weakly similar to Kelch-like ECH-associated protein 1 (Cytosolic inhibitor of Nrf2). [Human], partial (26%) / Keap1-prov protein [Xenopus tropicalis] emb|CAJ81849.1|					kelch-like ech-associated protein 1
TC15811_261		0.999903		6.64187		7.45651		1.12265	TC15811	similar to PDZ-LIM protein cypher1c {Mus musculus}, partial (3%) / SJCHGC05817					cg30084-isoform c
TC7322_245		0.999949		6.62136		0.369728		0.0558387	TC7322	glycerophosphoryl diester phosphodiesterase [Rhodopirellula baltica SH 1]					---NA---
TC14343_915		0.99998		6.59628		1.89801		0.28774	TC14343	hypothetical protein SPBC215.13 [Schizosaccharomyces pombe 972h-]					---NA---
TC12898_466		0.998761		6.58528		2.59777		0.394481	TC12898	weakly similar to Probable small nuclear ribonucleoprotein G (snRNP-G) (Sm protein G) (Sm-G) (SmG). [Fission yeast], partial (62%) / SJCHGC06306					small nuclear ribonucleoprotein
TC8679_511		0.999779		6.5814		9.47984		1.4404	TC8679	weakly similar to hypothetical protein {Magnetococcus sp. MC-1}, partial (7%)					---NA---
TC15100_587		0.999999		6.57223		22.9213		3.4876	TC15100	similar to acyl-Coenzyme A:cholesterol acyltransferase {Homo sapiens}, partial (3%)					sterol o-acyltransferase 1
TC9299_425		0.999969		6.54887		2.5842		0.394603	TC9299	bromodomain-containing protein [Dictyostelium discoideum]					---NA---
TC11644_693		0.999992		6.51659		12.491		1.91679	TC11644	similar to AGR_pAT_381p {Agrobacterium tumefaciens str. C58 (Cereon)}, partial (3%) / SJCHGC05100					sjchgc05100 protein [Schistosoma japonicum], similar to AAP05910-hypothetical protein(Schistosoma japonicum)
TC14162_1078		0.999999		6.50634		14.4345		2.21852	TC14162	weakly similar to similar to GenBank Accession Number AJ306451 annexin A13 isoform a in Mus musculus, partial (24%) / SJCHGC01577					annexin a13
TC12343_635		0.999997		6.48092		1.63682		0.25256	TC12343	weakly similar to tail-specific protease {Xanthomonas axonopodis pv. citri str. 306}, partial (3%) / InaD-like protein (INADL) [Homo sapiens] emb|CAI22263.1|					channel-interacting pdz domain protein
Contig5855_569		0.994942		6.47416		4.31832		0.667009	Contig5855	Pan troglodytes chromosome 22 clone:RP43-184I13, map 22, complete sequences					calponin-like protein
Contig4499_230		0.997745		6.43233		13.8171		2.14807	Contig4499	Mus musculus A-myb protein (A-myb) gene, partial cds / CCAAT-box DNA binding protein subunit B, putative [Plasmodium yoelii yoelii]					---NA---
TC17159_1075		0.999684		6.41685		4.27493		0.666204	TC17159						---NA---
TC15738_432		0.999959		6.38228		16.5883		2.59912	TC15738	homologue to similar to Kaposis sarcoma-associated herpesvirus (KSHV) (Human herpesvirus 8). ORF73 homolog, partial (0%) / rhoptry protein [Plasmodium yoelii yoelii]					---NA---
TC17159_1035		0.999771		6.36389		5.07656		0.797714	TC17159						---NA---
TC15738_433		0.999933		6.36066		16.6796		2.62231	TC15738	homologue to similar to Kaposis sarcoma-associated herpesvirus (KSHV) (Human herpesvirus 8). ORF73 homolog, partial (0%) / rhoptry protein [Plasmodium yoelii yoelii]					---NA---
TC10490_109		0.998314		6.36015		6.60815		1.03899	TC10490	similar to NM_079796 Ribonuclear protein at 97D in Drosophila melanogaster {Schistosoma japonicum}, partial (12%)					nm_079796 ribonuclear protein at 97d in drosophila melanogaster
TC9339_595		1		6.35227		0.12474		0.0196371	TC9339	similar to ADP ATP carrier protein (ADP-ATP translocase) (Adenine nucleotide translocator) (ANT)., partial (64%) / SJCHGC02792					adenylate translocator
TC12322_489		0.999807		6.35113		5.79981		0.913194	TC12322	similar to N-acetylmuramoyl-L-alanine amidase {Bacillus cereus ATCC 14579}, partial (3%) / ORF5, contains 3 trans membrane regions, putative [Physarum polycephalum]					---NA---
TC8695_207		0.999873		6.345		1.94544		0.306609	TC8695	similar to SSF1 protein. [Bakers yeast], partial (3%)					chromodomain helicase dna binding protein 1
TC14815_201		0.999536		6.34374		1.72634		0.272133	TC14815	homologue to flt3-flk-2 ligand precursor - mouse, partial (5%) / transaldolase [Propionibacterium acnes KPA171202]					tr4 tr2
TC19674_451		0.999766		6.34112		2.70799		0.427053	TC19674						---NA---
TC15524_410		0.999302		6.32009		3.1285		0.495009	TC15524	LTR gag-pol polyprotein homolog T4I9.16 - Arabidopsis thaliana, partial (1%) / similar to nucleolin, putative; protein id: At1g48920.1 [Arabidopsis thaliana] [Dictyostelium discoideum] gb|EAL68924.1|					---NA---
TC11446_534		0.99805		6.30939		7.04455		1.11652	TC11446						---NA---
TC8686_658		0.999601		6.29861		6.36827		1.01106	TC8686	T04D1.4 [Caenorhabditis elegans]					---NA---
TC13692_1421		0.999731		6.26713		82.0987		13.0999	TC13692	weakly similar to retinaldehyde dehydrogenase type 2 {Danio rerio}, partial (70%)					aldehyde dehydrogenase 1member b1
TC13784_389		0.999711		6.22825		5.3475		0.858588	TC13784						---NA---
TC16841_99		0.999939		6.22456		1.41018		0.22655	TC16841	hypothetical protein [Arabidopsis thaliana]					---NA---
TC12477_696		0.999939		6.22426		1.25583		0.201765	TC12477	elastase {Schistosoma mansoni}, complete					serine protease
TC17140_984		0.998762		6.22205		7.14943		1.14905	TC17140	similar to hypothetical protein {Plasmodium falciparum 3D7}, partial (0%) / conserved hypothetical protein [Plasmodium berghei]					---NA---
TC9299_376		0.99998		6.21203		2.47784		0.398878	TC9299	bromodomain-containing protein [Dictyostelium discoideum]					---NA---
TC16841_139		0.994819		6.19574		1.3661		0.22049	TC16841	hypothetical protein [Arabidopsis thaliana]					---NA---
TC13048_368		0.99972		6.18974		1.08822		0.17581	TC13048	homologue to tubulin beta chain - common limpet, partial (33%)					beta 2c
TC17099_856		0.999725		6.13686		2.64916		0.43168	TC17099	SJCHGC03602					muscleblind-like 3
TC11887_267		0.984116		6.13138		3.60179		0.587436	TC11887	homologue to sporulation transcription factor (AF096293) [imported] - Agrobacterium tumefaciens, partial (4%)					---NA---
TC8076_599		0.997472		6.10855		5.80075		0.949612	TC8076	similar to LIM domain binding protein CLIM-1 {Gallus gallus}, partial (15%) / ENSANGP00000020684 [Anopheles gambiae str. PEST]					lim domain binding 2
TC13255_185		0.999964		6.10084		7.2622		1.19036	TC13255	weakly similar to DEAD-DEAH box RNA helicase; ATP-dependent; putative ribonucleoprotein (RNP) complex (PMID 12068309);, partial (5%) / unnamed protein product [Yarrowia lipolytica CLIB122]					deah-box rna helicase
TC11537_811		0.999852		6.08112		5.88861		0.968343	TC11537						p21-activated kinase 2
TC10092_272		0.999515		6.06535		3.74099		0.616781	TC10092	weakly similar to myosin light chain kinase {Cavia porcellus}, partial (8%)					myosin light chain kinase
TC14795_1151		0.999484		6.06524		3.10993		0.512746	TC14795	homologue to unnamed protein product {Homo sapiens}, partial (6%)					---NA---
TC12375_573		0.999417		6.06418		0.582169		0.0960012	TC12375	homologue to actin 1 {Heterodera glycines}, partial (56%)					cytoplasmic actin
TC7995_678		0.999434		6.06383		1.00103		0.165082	TC7995	similar to sodium-dependent transporter {Oceanobacillus iheyensis}, partial (4%) / SJCHGC08464					solute carrier family 13 (sodium sulfate symporters)member 4
TC16836_31		0.99841		6.06099		0.538228		0.088802	TC16836	similar to scavenger receptor protein CI precursor {Drosophila melanogaster}, partial (3%)					---NA---
TC7405_390		0.981828		6.0313		282.937		46.9114	TC7405						---NA---
TC16382_420		0.999838		6.00378		6.67484		1.11177	TC16382						---NA---
TC13600_373		0.999375		5.98954		2.49743		0.416965	TC13600	similar to unnamed protein product {Mus musculus}, partial (15%)					mitogen-activated protein kinase-activated protein kinase 3
TC17525_483		0.999983		5.98198		10.9159		1.8248	TC17525	similar to beta-glucosidase {Bacteroides fragilis}, partial (3%)					glycosidefamily 3 domain protein
TC13602_411		0.999882		5.96132		1.76307		0.295751	TC13602	homologue to histone protein Hist2h3c1 {Mus musculus}, partial (79%) / H3 histone, family 2 [Mus musculus] gb|AAO06264.1|					histone protein hist2h3c1
TC8270_1432		0.999884		5.94631		1.76035		0.296041	TC8270	similar to similar to Plasmodium falciparum (isolate 3D7). Hypothetical protein {Dictyostelium discoideum}, partial (2%)					---NA---
TC11912_577		0.999993		5.9333		7.05572		1.18917	TC11912						---NA---
TC12379_319		0.999953		5.92503		0.415931		0.0701989	TC12379	SJCHGC00797					---NA---
TC17895_689		0.999273		5.92118		4.21775		0.712316	TC17895	similar to natural resistance-associated macrophage protein 2 {Rattus norvegicus}, partial (21%)					divalent metal transporter
TC9339_555		0.996848		5.91925		0.102912		0.0173859	TC9339	similar to ADP ATP carrier protein (ADP-ATP translocase) (Adenine nucleotide translocator) (ANT)., partial (64%) / SJCHGC02792					adenylate translocator
Contig2146_291		0.939606		5.87494		3.15736		0.537428	Contig2146	Mus musculus RIKEN cDNA E130113K08 gene (E130113K08Rik), mRNA / SJCHGC03002					yippee-like 2
TC7608_287		0.999934		5.8719		8.3884		1.42857	TC7608	SJCHGC05929					sjchgc05929 protein [Schistosoma japonicum], similar to ENSANGP00000009965(Anopheles gambiae)
TC8471_730		0.99963		5.86393		5.38004		0.917479	TC8471	weakly similar to protein phosphatase 2C homolog F11C18.60 - Arabidopsis thaliana, partial (17%) / SJCHGC03846					protein phosphatase 1g (formerly 2c)magnesium-gamma isoform
TC8471_690		0.999945		5.8262		5.59033		0.959516	TC8471	weakly similar to protein phosphatase 2C homolog F11C18.60 - Arabidopsis thaliana, partial (17%) / SJCHGC03846					protein phosphatase 1g (formerly 2c)magnesium-gamma isoform
TC7702_1319		0.999937		5.82332		8.87143		1.52343	TC7702	homologue to similar to NM_006769 LIM domain only 4 in Homo sapiens {Schistosoma japonicum}, complete					lim domain only 4
TC11537_722		0.998843		5.82301		6.34208		1.08914	TC11537						p21-activated kinase 2
TC17099_796		0.999923		5.82212		2.75378		0.472986	TC17099	SJCHGC03602					muscleblind-like 3
TC17844_1629		0.99983		5.81371		1.87917		0.323231	TC17844	similar to unnamed protein product {Mus musculus}, partial (17%)					cg9003 cg9003-isoform c
TC9897_455		0.998531		5.80969		2.08283		0.358509	TC9897						---NA---
TC9158_888		1		5.80662		6.7902		1.16939	TC9158	SJCHGC04572					sjchgc04572 protein [Schistosoma japonicum], hypothetical protein
TC12898_408		0.999936		5.79183		2.46614		0.425797	TC12898	weakly similar to Probable small nuclear ribonucleoprotein G (snRNP-G) (Sm protein G) (Sm-G) (SmG). [Fission yeast], partial (62%) / SJCHGC06306					small nuclear ribonucleoprotein
TC7608_170		0.99967		5.75766		7.07528		1.22885	TC7608	SJCHGC05929					sjchgc05929 protein [Schistosoma japonicum], similar to ENSANGP00000009965(Anopheles gambiae)
TC8270_1229		0.999593		5.74346		1.93136		0.336271	TC8270	similar to similar to Plasmodium falciparum (isolate 3D7). Hypothetical protein {Dictyostelium discoideum}, partial (2%)					---NA---
TC8454_524		0.997975		5.72175		2.66714		0.46614	TC8454	similar to Chemotaxis protein CheW {Methanosarcina mazei Goe1}, partial (11%)					exoc1 protein
TC13692_1381		0.999413		5.71131		69.8407		12.2285	TC13692	weakly similar to retinaldehyde dehydrogenase type 2 {Danio rerio}, partial (70%)					aldehyde dehydrogenase 1member b1
TC10544_626		0.999892		5.6951		4.52517		0.794573	TC10544	homologue to similar to NM_080743 serine-arginine repressor protein (35 kDa) in Homo sapiens, partial (74%)					nm_080743 serine-arginine repressor protein (35 kda) in homo sapiens
TC13067_225		0.999986		5.69078		7.81826		1.37385	TC13067						---NA---
TC8846_683		0.999703		5.69037		8.92737		1.56885	TC8846	NADH dehydrogenase subunit 2 [Steinernema carpocapsae]					---NA---
TC18047_545		0.999536		5.68528		3.62326		0.637305	TC18047						tpa: endonuclease-reverse transcriptase
TC7059_673		0.999919		5.65641		7.3012		1.29078	TC7059	homologue to This is the longest open reading frame of the sequence that starts with Met {Schistosoma mansoni}, partial (26%)					---NA---
TC13004_186		0.999987		5.63597		3.44826		0.611831	TC13004	homologue to hypothetical protein; hypothetical protein conserved {Plasmodium falciparum 3D7}, partial (1%) / ENSANGP00000019767 [Anopheles gambiae str. PEST]					---NA---
TC7406_81		0.998288		5.628		74.1625		13.1774	TC7406	similar to unknown {Clonorchis sinensis}, partial (18%)					---NA---
TC7114_1918		0.999388		5.6265		3.0015		0.533457	TC7114	similar to -prediction=(method:genefinder version:084 score:47.46)~-prediction=, partial (3%) / multiple ankyrin repeats, single KH-domain protein isoform 1 [Homosapiens]					serine threonine rich antigen
TC7415_2543		0.999983		5.60939		60.0186		10.6997	TC7415	weakly similar to scavenger receptor SR-BI - Chinese hamster, partial (12%)					scavenger receptor classmember 2
TC9832_158		0.999953		5.60439		2.55379		0.455678	TC9832	similar to cell surface protein precursor {Lactobacillus plantarum WCFS1}, partial (2%) / LD27182p [Drosophila melanogaster] gb|AAF55023.1|					---NA---
TC8976_356		0.999418		5.59678		3.00512		0.536938	TC8976	similar to starp antigen {Plasmodium falciparum 3D7}, partial (2%) / hypothetical protein DDB0218203 [Dictyostelium discoideum]					---NA---
TC18815_424		0.999425		5.56842		7.63192		1.37057	TC18815	similar to CG3280-PA {Drosophila melanogaster}, partial (0%)					novel protein with a sit4 phosphatase-associated protein domain
TC15238_666		0.998249		5.56587		4.69696		0.843886	TC15238	weakly similar to transcription elongation factor TFIIS {Drosophila virilis}, partial (11%) / SJCHGC09202					transcription elongation factor a1
TC14735_724		0.99579		5.55317		3.62763		0.653255	TC14735	similar to hypothetical protein {Gibberella fujikuroi}, partial (3%) / SJCHGC07186					sjchgc07186 protein [Schistosoma japonicum], hypothetical protein
Contig7571_1616		0.99989		5.53673		2.5332		0.457527	Contig7571	Homo sapiens chromosome 5 clone CTD-2008N14, complete sequence / hypothetical protein, conserved [Trypanosoma cruzi]					---NA---
TC7406_121		0.996951		5.525		24.0339		4.35003	TC7406	similar to unknown {Clonorchis sinensis}, partial (18%)					---NA---
TC10637_1335		0.999795		5.48516		2.91268		0.531012	TC10637	weakly similar to Aquaporin 9 (Small solute channel 1). [Human], partial (20%) / SJCHGC02876					aquaporin 3
TC19347_760		0.999996		5.46654		3.15795		0.577687	TC19347	homologue to Regulator of presynaptic morphology protein 1 {Caenorhabditis elegans}, partial (0%)					---NA---
TC14071_2185		0.999975		5.46295		11.2949		2.06754	TC14071	weakly similar to Tyrosine-protein kinase STK (EC 2.7.1.112) (P57-STK). [Hydra Hydra vulgaris], partial (54%)					cg7873-isoform a
TC17298_1953		0.999978		5.45042		2.80255		0.51419	TC17298	weakly similar to Protein kinase skp1 (EC 2.7.1.-). [Fission yeast], partial (36%) / SJCHGC07438					glycogen synthase kinase 3
TC12742_560		0.999778		5.43824		3.01971		0.555272	TC12742	weakly similar to similar to GenBank Accession Number AK017557 SCP-like extracellular protein {Schistosoma japonicum}, partial (73%) / SJCHGC08973					gli pathogenesis-related 2
TC10125_408		0.999965		5.43326		10.3724		1.90906	TC10125	weakly similar to Delta6 fatty acid desaturase (EC 1.14.99.-) [imported] - rat, partial (35%) / delta-6 fatty acyl desaturase [Salmo salar]					fatty acid desaturase 1
TC12604_449		0.999978		5.42982		10.0092		1.84338	TC12604	similar to hypothetical protein {Plasmodium falciparum 3D7}, partial (1%) / SJCHGC08468					sjchgc08468 protein [Schistosoma japonicum], hypothetical protein
TC12984_1296		0.999938		5.42367		2.33516		0.43055	TC12984	receptor kinase I-interacting protein SIP {Schistosoma mansoni}, complete					plenty ofpartial
TC17442_1902		0.999762		5.41982		17.3514		3.20146	TC17442	glucose transport protein SGTP4 - fluke (Schistosoma mansoni), complete					solute carrier family 2 (facilitated glucose transporter)member 4
TC10125_479		0.999994		5.41739		10.5068		1.93946	TC10125	weakly similar to Delta6 fatty acid desaturase (EC 1.14.99.-) [imported] - rat, partial (35%) / delta-6 fatty acyl desaturase [Salmo salar]					fatty acid desaturase 1
TC10079_182		0.999891		5.40829		2.99044		0.552936	TC10079	similar to translation elongation factor eEF-1 delta-2 chain - African clawed frog, partial (10%)					eukaryotic translation elongation factor 1 delta (guanine nucleotide exchange protein)
TC13771_602		0.999962		5.40487		6.20818		1.14863	TC13771	similar to nicotinate phosphoribosyltransferase putative {Mycobacterium tuberculosis CDC1551}, partial (6%) / Smad anchor for receptor activation CG15667-PA, isoform A [Drosophilamelanogaster] emb|CAC37791.1|					---NA---
TC16142_164		0.99843		5.39387		4.57844		0.848822	TC16142						---NA---
TC17395_1087		0.999485		5.37475		94.118		17.5111	TC17395	SJCHGC09372					nidogen 1
TC16814_586		1		5.36965		3.57089		0.665014	TC16814	homologue to calmodulin {Metridium senile}, partial (62%)					calmodulin 1
TC11692_817		0.999799		5.36701		3.18577		0.593584	TC11692	hypothetical protein DDB0205026 [Dictyostelium discoideum]					starp antigen
TC12138_508		0.999992		5.36645		4.04945		0.754586	TC12138						---NA---
TC14071_2301		0.999916		5.35556		11.2174		2.09452	TC14071	weakly similar to Tyrosine-protein kinase STK (EC 2.7.1.112) (P57-STK). [Hydra Hydra vulgaris], partial (54%)					cg7873-isoform a
TC8686_529		0.999992		5.3443		4.78063		0.894528	TC8686	T04D1.4 [Caenorhabditis elegans]					---NA---
TC18451_338		0.999227		5.34299		5.37867		1.00668	TC18451	similar to Unknown (protein for MGC:12878) {Homo sapiens}, partial (6%) / hypothetical protein DDB0185720 [Dictyostelium discoideum]					---NA---
TC12005_778		0.999878		5.3355		6.28145		1.17729	TC12005	similar to nucleoprotein {Human parainfluenza virus 1 strain Washington-1964}, partial (2%) / SJCHGC04887					sjchgc04887 protein [Schistosoma japonicum], hypothetical protein
TC10337_259		0.999965		5.31551		2.30971		0.434523	TC10337	hypothetical protein DDB0187889 [Dictyostelium discoideum]					---NA---
TC16653_1097		0.999938		5.30758		2.58583		0.487196	TC16653	similar to large Forked protein {Drosophila melanogaster}, partial (1%) / hypothetical protein DDB0188089 [Dictyostelium discoideum]					---NA---
TC15781_945		0.999995		5.3008		1.30913		0.246969	TC15781	similar to hypothetical protein {Plasmodium falciparum 3D7}, partial (2%) / hypothetical protein PFF0220w [Plasmodium falciparum 3D7]					---NA---
TC12005_928		0.994053		5.30039		6.51952		1.23001	TC12005	similar to nucleoprotein {Human parainfluenza virus 1 strain Washington-1964}, partial (2%) / SJCHGC04887					sjchgc04887 protein [Schistosoma japonicum], hypothetical protein
TC12984_1255		0.999886		5.2977		2.72391		0.514168	TC12984	receptor kinase I-interacting protein SIP {Schistosoma mansoni}, complete					plenty ofpartial
TC19401_549		0.997263		5.27871		2.65603		0.503158	TC19401	weakly similar to epsin-like protein {Drosophila melanogaster}, partial (22%) / SJCHGC07025					cg31170-isoform b
TC17844_1586		0.99998		5.26503		1.6811		0.319296	TC17844	similar to unnamed protein product {Mus musculus}, partial (17%)					cg9003 cg9003-isoform c
TC18228_1324		0.997493		5.25551		108.28		20.6031	TC18228	3-oxoacyl-(acyl carrier protein) reductase [Acidiphilium cryptum JF-5]					---NA---
TC16142_276		0.999697		5.25425		3.7452		0.712795	TC16142						---NA---
TC8330_1056		0.999021		5.24061		4.94555		0.943699	TC8330	weakly similar to glutamic acid-rich protein (garp) {Plasmodium falciparum 3D7}, partial (5%) / SJCHGC05374					sjchgc05374 protein [Schistosoma japonicum], hypothetical protein
TC14616_1119		0.999928		5.23724		3.81148		0.727764	TC14616	homologue to hypothetical protein {Porphyromonas gingivalis W83}, partial (3%) / SJCHGC03512					novel protein
TC17140_1025		0.999669		5.23322		4.26337		0.814674	TC17140	similar to hypothetical protein {Plasmodium falciparum 3D7}, partial (0%) / conserved hypothetical protein [Plasmodium berghei]					---NA---
TC7995_638		0.999942		5.20546		0.790283		0.151818	TC7995	similar to sodium-dependent transporter {Oceanobacillus iheyensis}, partial (4%) / SJCHGC08464					solute carrier family 13 (sodium sulfate symporters)member 4
TC17374_795		0.999119		5.19649		5.41835		1.04269	TC17374	CG17766-PA [Drosophila melanogaster] gb|AAF45693.1|					cg17766 cg17766-pa
TC12604_409		0.998447		5.18026		11.9268		2.30236	TC12604	similar to hypothetical protein {Plasmodium falciparum 3D7}, partial (1%) / SJCHGC08468					sjchgc08468 protein [Schistosoma japonicum], hypothetical protein
TC9327_1102		0.999963		5.17852		6.43466		1.24257	TC9327	weakly similar to unnamed protein product {Mus musculus}, partial (10%) / SJCHGC07382					-
TC12379_359		0.999566		5.17269		0.337333		0.0652142	TC12379	SJCHGC00797					---NA---
TC9387_487		0.99995		5.1715		6.38775		1.23518	TC9387	unnamed protein product [Saccharomyces cerevisiae] gb|AAC49489.1|					---NA---
TC12240_439		0.999334		5.1607		4.1966		0.813183	TC12240	SJCHGC07136					sjchgc07136 protein [Schistosoma japonicum], hypothetical protein
TC9158_781		0.999386		5.15096		6.03153		1.17095	TC9158	SJCHGC04572					sjchgc04572 protein [Schistosoma japonicum], hypothetical protein
TC15499_605		0.989679		5.13896		3.0181		0.587297	TC15499	weakly similar to hypothetical protein T24H10.2 {Caenorhabditis elegans}, partial (29%) / SJCHGC04510					sjchgc04510 protein [Schistosoma japonicum], hypothetical protein
TC15327_295		0.999255		5.1333		17.495		3.40814	TC15327	SJCHGC09795					sjchgc09795 protein [Schistosoma japonicum], hypothetical protein
TC7012_566		0.99454		5.1186		2.71074		0.529586	TC7012	Ld-odv-e27 [Lymantria dispar nucleopolyhedrovirus]					---NA---
Contig8002_1383		0.999426		5.11636		14.2315		2.78157	Contig8002	Caenorhabditis briggsae cosmid G47N22, complete sequence / SJCHGC06350					ptc7 protein phosphatase homolog
TC12322_635		0.999772		5.10873		4.22108		0.826248	TC12322	similar to N-acetylmuramoyl-L-alanine amidase {Bacillus cereus ATCC 14579}, partial (3%) / ORF5, contains 3 trans membrane regions, putative [Physarum polycephalum]					---NA---
TC12192_939		0.999901		5.09459		5.40431		1.06079	TC12192	hypothetical protein {Dictyostelium discoideum}, partial (1%) / SJCHGC07280					sjchgc07280 protein [Schistosoma japonicum], hypothetical protein
TC7937_816		0.999986		5.08663		3.44409		0.677086	TC7937	homologue to hypothetical protein {Plasmodium falciparum 3D7}, partial (5%) / SJCHGC02359					sjchgc02359 protein [Schistosoma japonicum], similar to CAF99519-unnamed protein product(Tetraodon nigroviridis)
TC8846_622		0.999247		5.07686		8.70527		1.7147	TC8846	NADH dehydrogenase subunit 2 [Steinernema carpocapsae]					---NA---
TC10901_1569		0.999997		5.06872		8.86045		1.74806	TC10901	ORF57 [Ostreid herpesvirus 1]					---NA---
TC13255_135		0.999887		5.0667		6.60229		1.30307	TC13255	weakly similar to DEAD-DEAH box RNA helicase; ATP-dependent; putative ribonucleoprotein (RNP) complex (PMID 12068309);, partial (5%) / unnamed protein product [Yarrowia lipolytica CLIB122]					deah-box rna helicase
TC15524_369		0.99627		5.05421		2.37616		0.470136	TC15524	LTR gag-pol polyprotein homolog T4I9.16 - Arabidopsis thaliana, partial (1%) / similar to nucleolin, putative; protein id: At1g48920.1 [Arabidopsis thaliana] [Dictyostelium discoideum] gb|EAL68924.1|					---NA---
TC8137_962		0.999859		5.05322		3.70748		0.733686	TC8137	weakly similar to zinc finger protein (putative) {Schistosoma mansoni}, partial (7%)					---NA---
TC18126_446		0.999954		5.05306		2.07841		0.411317	TC18126						---NA---
TC10674_2637		0.99936		5.04731		24.3799		4.83028	TC10674	homologue to putative S-adenosylmethionine:tRNA ribosyltransferase-isomerase {Streptomyces coelicolor A3(2)}, partial (3%) / SJCHGC09295					sjchgc09295 protein [Schistosoma japonicum], hypothetical protein
TC16653_1057		0.999999		5.04555		2.46121		0.487798	TC16653	similar to large Forked protein {Drosophila melanogaster}, partial (1%) / hypothetical protein DDB0188089 [Dictyostelium discoideum]					---NA---
TC10532_369		0.994912		5.04318		7.92261		1.57095	TC10532	similar to Probable dynein light chain 1 cytoplasmic. {Caenorhabditis elegans}, partial (66%) / Dynein Light Chain family member (dlc-1) [Caenorhabditis elegans] sp|Q22799|DYL1_CAEEL Dynein light chain 1, cytoplasmic emb|CAE72503.1|					dynein light chain 2
Contig8583_1285		0.999926		5.03384		6.58365		1.30788	Contig8583	Schistosoma japonicum beta-turef BUlin mRNA, complete cds					beta 2c
TC18894_247		0.999877		5.03056		5.14799		1.02334	TC18894	SJCHGC02262					sjchgc02262 protein [Schistosoma japonicum], similar to zgc:77306(Danio rerio)
Contig7017_756		0.994881		5.02223		4.76785		0.94935	Contig7017	L.japonicus mRNA for small GTP-binding protein, RAB8E / SJCHGC09359					ras-related protein rab-
TC18683_481		0.999917		5.01723		6.49381		1.2943	TC18683	SJCHGC03217					sjchgc03217 protein [Schistosoma japonicum], hypothetical protein containing siganl peptide
TC13965_635		0.999962		5.01719		7.20921		1.4369	TC13965	weakly similar to hypothetical protein {Streptomyces avermitilis}, partial (22%) / SJCHGC05417					sjchgc05417 protein [Schistosoma japonicum], similar to tractin(Hirudo medicinalis)
TC16618_120		0.999541		5.00372		9.42102		1.8828	TC16618	homologue to major egg antigen {Schistosoma mansoni}, partial (13%)					major egg antigen
TC13004_227		0.999936		4.98301		2.33726		0.469047	TC13004	homologue to hypothetical protein; hypothetical protein conserved {Plasmodium falciparum 3D7}, partial (1%) / ENSANGP00000019767 [Anopheles gambiae str. PEST]					---NA---
TC17419_854		0.996651		4.98241		6.0706		1.21841	TC17419						pumilio homolog
TC8872_326		0.999854		4.97341		1.87783		0.377574	TC8872						---NA---
TC7906_1165		0.999637		4.96965		4.38804		0.882968	TC7906	homologue to Similar to tubulin beta 2 {Xenopus laevis}, partial (97%) / beta-tubulin					beta 2c
TC15781_885		0.999939		4.96541		1.33115		0.268084	TC15781	similar to hypothetical protein {Plasmodium falciparum 3D7}, partial (2%) / hypothetical protein PFF0220w [Plasmodium falciparum 3D7]					---NA---
TC19401_589		0.999508		4.9495		2.8403		0.573856	TC19401	weakly similar to epsin-like protein {Drosophila melanogaster}, partial (22%) / SJCHGC07025					cg31170-isoform b
TC10517_665		0.991067		4.94032		4.88762		0.989333	TC10517	similar to ND4 {Pupa strigosa}, partial (3%)					---NA---
TC9017_419		0.999843		4.93684		0.72214		0.146276	TC9017	similar to Phosphatidylinositol 3-kinase 2 (EC 2.7.1.137) (PI3-kinase) (PtdIns-3-kinase) (PI3K). [Slime mold], partial (2%) / hypothetical protein lmo0070 [Listeria monocytogenes EGD-e]					---NA---
TC16866_1342		0.999251		4.92356		4.65336		0.945121	TC16866	similar to Similar to heterogeneous nuclear ribonucleoproteins methyltransferase-like 2 (S. cerevisiae), partial (71%)					protein arginine methyltransferase 1
TC12742_516		0.999927		4.92059		2.46865		0.501698	TC12742	weakly similar to similar to GenBank Accession Number AK017557 SCP-like extracellular protein {Schistosoma japonicum}, partial (73%) / SJCHGC08973					gli pathogenesis-related 2
TC12308_506		0.998306		4.9175		2.78138		0.565608	TC12308	hypothetical protein DDB0216734 [Dictyostelium discoideum]					---NA---
TC10833_1432		1		4.9064		5.33442		1.08724	TC10833	SJCHGC05041					pak1 interacting protein 1
TC10075_605		0.999847		4.9044		10.0124		2.04152	TC10075	hypothetical protein DDB0216978 [Dictyostelium discoideum]					---NA---
TC8434_633		0.999982		4.87892		1.5808		0.324006	TC8434	SJCHGC03632					sjchgc03632 protein [Schistosoma japonicum], similar to ENSANGP00000013349(Anopheles gambiae)
TC8679_575		0.999973		4.87647		6.34952		1.30207	TC8679	weakly similar to hypothetical protein {Magnetococcus sp. MC-1}, partial (7%)					---NA---
TC10249_196		0.999989		4.86035		1.53896		0.316635	TC10249	homologue to dentin phosphoryn {Homo sapiens}, partial (1%) / serine/threonine protein kinase [Blastopirellula marina DSM 3645]					---NA---
TC15743_491		0.999937		4.85675		2.51252		0.517325	TC15743	homologue to similar to Plasmodium falciparum. Hypothetical protein {Dictyostelium discoideum}, partial (1%) / conserved hypothetical protein [Plasmodium berghei]					---NA---
TC10079_142		0.999298		4.85607		3.21621		0.662307	TC10079	similar to translation elongation factor eEF-1 delta-2 chain - African clawed frog, partial (10%)					eukaryotic translation elongation factor 1 delta (guanine nucleotide exchange protein)
Contig5217_535		0.999955		4.85434		4.16979		0.858982	Contig5217	Mus musculus, clone RP23-167I14, complete sequence / MFS type sugar transporter [Rickettsia felis URRWXCal2]					---NA---
TC17395_1127		0.999186		4.85006		72.7007		14.9896	TC17395	SJCHGC09372					nidogen 1
TC17338_734		0.99418		4.83144		24.8724		5.14803	TC17338	SJCHGC09323					sjchgc09323 protein [Schistosoma japonicum], hypothetical protein, putative transmebrane protein
TC8678_615		0.999777		4.81929		5.57367		1.15653	TC8678	sidekick 2 [Mus musculus]					sidekick 2
TC19291_238		0.999988		4.809		9.0808		1.88829	TC19291						---NA---
Contig6072_1020		0.99952		4.79712		9.21026		1.91995	Contig6072	Salmo salar tRNA-Met genes					---NA---
TC17747_401		0.999999		4.79614		6.52517		1.3605	TC17747	weakly similar to protein mel-32 [imported] - Caenorhabditis elegans, partial (27%) / SJCHGC07535					at4g37930 f20d10_50
Contig5617_658		0.998824		4.79494		5.08855		1.06123	Contig5617	Caenorhabditis briggsae cosmid G40L08, complete sequence / SJCHGC04635					protein phosphataseregulatorysubunit 16a
TC19044_1062		0.997286		4.79239		16.1667		3.3734	TC19044	similar to hypothetical protein {Schistosoma japonicum}, partial (14%) / SJCHGC06258					defective in sister chromatid cohesion homolog 1
TC17374_839		0.999891		4.79092		5.9184		1.23534	TC17374	CG17766-PA [Drosophila melanogaster] gb|AAF45693.1|					cg17766 cg17766-pa
TC15883_228		0.999996		4.78549		4.98242		1.04115	TC15883	hypothetical protein RB10139 [Rhodopirellula baltica SH 1]					---NA---
TC12308_546		0.997821		4.77098		2.41652		0.506504	TC12308	hypothetical protein DDB0216734 [Dictyostelium discoideum]					---NA---
Contig2561_659		0.999705		4.7602		1.50257		0.315653	Contig2561	Mouse DNA sequence from clone RP23-74L17 on chromosome X, complete sequence					---NA---
TC16535_581		0.998202		4.74267		3.30301		0.696446	TC16535	70 000 mol wt antigen-hsp70 homologue (619 AA) {Schistosoma mansoni}, partial (2%) / conserved hypothetical protein [Plasmodium chabaudi]					---NA---
TC8236_505		0.999208		4.71498		3.18639		0.675801	TC8236	weakly similar to Protein phosphatase 1 regulatory inhibitor subunit 16A (Myosin phosphatase targeting subunit 3), partial (26%) / hypothetical protein [Gallus gallus]					protein phosphataseregulatorysubunit 16b
TC10674_2725		0.999823		4.7099		21.3671		4.53663	TC10674	homologue to putative S-adenosylmethionine:tRNA ribosyltransferase-isomerase {Streptomyces coelicolor A3(2)}, partial (3%) / SJCHGC09295					sjchgc09295 protein [Schistosoma japonicum], hypothetical protein
TC17127_1198		0.999972		4.70131		7.941		1.6891	TC17127	weakly similar to hypothetical protein {Dictyostelium discoideum}, partial (2%) / SJCHGC09134					sjchgc09134 protein [Schistosoma japonicum], similar to AAP06359-hypothetical protein(Schistosoma japonicum)
TC14815_151		0.999972		4.68907		1.63994		0.349737	TC14815	homologue to flt3-flk-2 ligand precursor - mouse, partial (5%) / transaldolase [Propionibacterium acnes KPA171202]					tr4 tr2
TC16535_621		0.992431		4.68253		2.96909		0.634079	TC16535	70 000 mol wt antigen-hsp70 homologue (619 AA) {Schistosoma mansoni}, partial (2%) / conserved hypothetical protein [Plasmodium chabaudi]					---NA---
TC19637_257		0.999983		4.67799		2.83674		0.606402	TC19637	hypothetical protein PF10_0211 [Plasmodium falciparum 3D7]					---NA---
TC9387_427		0.999562		4.67554		6.22524		1.33145	TC9387	unnamed protein product [Saccharomyces cerevisiae] gb|AAC49489.1|					---NA---
TC13509_525		0.999788		4.67266		3.59233		0.768797	TC13509	RNA-binding protein {Schistosoma japonicum}, complete					splicingarginine serine-rich 2
TC7415_2370		0.999958		4.66948		45.3121		9.70388	TC7415	weakly similar to scavenger receptor SR-BI - Chinese hamster, partial (12%)					scavenger receptor classmember 2
TC14191_2043		0.999976		4.66101		2.34843		0.503846	TC14191	amino acid permease {Schistosoma mansoni}, complete					blood-brain barrier large neutral amino acid transporter light chain
TC15967_584		0.999923		4.65063		2.40272		0.516645	TC15967	similar to similar to GenBank Accession Number BC013428 PP1201 protein in Homo sapiens {Schistosoma japonicum}, partial (64%)					transmembrane bax inhibitor motif containing 1
Contig3311_689		0.975318		4.64947		4.20885		0.905232	Contig3311	Clostridium tetani E88, section 9 of 10 of the complete genome / SJCHGC04451					monocarboxylate transporter
TC7607_728		0.999389		4.64715		6.34374		1.36508	TC7607	weakly similar to DNA segment on chromosome 19 (unique) 1177 expressed sequence {Homo sapiens}, partial (17%) / SJCHGC05929					mitochondrial import receptor subunit tom40
TC16278_370		0.999998		4.64387		2.48926		0.53603	TC16278	similar to Protein kinase Doa (EC 2.7.1.-) (Protein darkener of apricot). [Fruit fly], partial (16%) / ENSANGP00000020229 [Anopheles gambiae str. PEST]					cg33553-isoform e
TC9038_309		0.999185		4.64265		2.12899		0.458572	TC9038	SJCHGC04880					sjchgc04880 protein [Schistosoma japonicum], similar to nephronophthisis 1 (juvenile) homolog; nephrocystin(Mus musculus)
TC14616_1048		0.999799		4.63246		3.05654		0.659809	TC14616	homologue to hypothetical protein {Porphyromonas gingivalis W83}, partial (3%) / SJCHGC03512					novel protein
TC12487_498		0.999996		4.6288		2.33838		0.50518	TC12487						formin homology 2 domain containing 3
TC13771_529		0.999967		4.6177		4.50009		0.974531	TC13771	similar to nicotinate phosphoribosyltransferase putative {Mycobacterium tuberculosis CDC1551}, partial (6%) / Smad anchor for receptor activation CG15667-PA, isoform A [Drosophilamelanogaster] emb|CAC37791.1|					---NA---
TC8837_541		0.999683		4.61241		3.02404		0.65563	TC8837	weakly similar to GM03112p {Drosophila melanogaster}, partial (19%) / SJCHGC07157					chromosome 20 open reading frameisoform cra_a
TC12905_36		0.999314		4.60282		2.18302		0.474278	TC12905						tpa: endonuclease-reverse transcriptase
TC16405_658		0.987051		4.60223		1.79871		0.390834	TC16405	weakly similar to 5-AMP-activated protein kinase gamma-1 subunit {Rattus norvegicus}, partial (21%) / ENSANGP00000009675 [Anopheles gambiae str. PEST]					snf4 amp-activated protein kinase gamma
TC15094_465		0.998284		4.59441		2.64068		0.574759	TC15094	similar to Glycoprotein [Caenorhabditis elegans] [Dictyostelium discoideum] gb|EAL68770.1|					---NA---
TC19637_216		0.999662		4.59352		3.26353		0.710465	TC19637	hypothetical protein PF10_0211 [Plasmodium falciparum 3D7]					---NA---
TC9814_909		0.9918		4.59002		7.85557		1.71144	TC9814						---NA---
TC8825_571		0.9996		4.57606		78.5702		17.1698	TC8825	weakly similar to CG1637-PA {Drosophila melanogaster}, partial (28%) / SJCHGC01821					purple acid
TC14509_526		0.999697		4.56274		5.8004		1.27125	TC14509	weakly similar to hypothetical protein DKFZp727K171.1 - human (fragment), partial (15%) / SJCHGC03440					la ribonucleoprotein domainmember 1
TC19044_973		0.999999		4.55506		11.6176		2.55049	TC19044	similar to hypothetical protein {Schistosoma japonicum}, partial (14%) / SJCHGC06258					defective in sister chromatid cohesion homolog 1
TC8902_356		0.999893		4.55313		31.0596		6.82159	TC8902	homologue to Eps3I {Streptococcus thermophilus}, partial (5%) / SJCHGC09165					sjchgc09165 protein [Schistosoma japonicum], hypothetical protein
TC7114_1876		0.999464		4.5347		2.62424		0.578703	TC7114	similar to -prediction=(method:genefinder version:084 score:47.46)~-prediction=, partial (3%) / multiple ankyrin repeats, single KH-domain protein isoform 1 [Homosapiens]					serine threonine rich antigen
TC17348_841		0.999985		4.51555		4.80118		1.06326	TC17348	similar to Similar to huntingtin interacting protein 2 {Xenopus laevis}, partial (52%) / SJCHGC02302					huntingtin interacting protein 2
Contig8175_708		0.999554		4.50558		1.05907		0.235056	Contig8175	Xenopus laevis protein phosphatase 1-gamma 1 mRNA, complete cds / SJCHGC06059					protein phosphatasecatalyticalpha isoform
TC17253_920		0.999997		4.49844		5.08897		1.13127	TC17253	weakly similar to similar to Homo sapiens (Human). High-risk human papilloma viruses E6 oncoproteins targeted protein, partial (5%) / hypothetical protein DDB0217546 [Dictyostelium discoideum]					---NA---
TC18287_513		0.999707		4.49393		3.08118		0.68563	TC18287						---NA---
TC18258_504		0.999745		4.49332		6.05154		1.34678	TC18258	weakly similar to UNC-7 {Caenorhabditis elegans}, partial (28%)					iin family member (inx-1)
TC8902_398		0.999421		4.48201		26.7523		5.96881	TC8902	homologue to Eps3I {Streptococcus thermophilus}, partial (5%) / SJCHGC09165					sjchgc09165 protein [Schistosoma japonicum], hypothetical protein
TC13782_398		1		4.47852		3.98922		0.890744	TC13782						---NA---
TC15967_645		0.999998		4.47627		2.49446		0.557263	TC15967	similar to similar to GenBank Accession Number BC013428 PP1201 protein in Homo sapiens {Schistosoma japonicum}, partial (64%)					transmembrane bax inhibitor motif containing 1
TC18683_438		0.999833		4.45085		5.69335		1.27916	TC18683	SJCHGC03217					sjchgc03217 protein [Schistosoma japonicum], hypothetical protein containing siganl peptide
Contig1413_1		0.999907		4.44835		2.23187		0.501731	Contig1413	Zebrafish DNA sequence from clone DKEY-153O22 in linkage group 20,complete sequence / SJCHGC06952					sjchgc06952 protein [Schistosoma japonicum], similar to CG3086-PB(Drosophila melanogaster)
Contig1913_433		0.997896		4.44217		4.91788		1.10709	Contig1913	Galleria mellonella RNA binding-like protein mRNA, partial cds					rbp1-like cg1987-pa
TC7937_856		0.999859		4.43943		3.03113		0.682774	TC7937	homologue to hypothetical protein {Plasmodium falciparum 3D7}, partial (5%) / SJCHGC02359					sjchgc02359 protein [Schistosoma japonicum], similar to CAF99519-unnamed protein product(Tetraodon nigroviridis)
TC7061_593		0.999639		4.43875		6.56663		1.47939	TC7061	weakly similar to unnamed protein product {Homo sapiens}, partial (9%)					cell division cycle and apoptosis regulator 1
TC13965_728		0.999724		4.43325		6.32598		1.42694	TC13965	weakly similar to hypothetical protein {Streptomyces avermitilis}, partial (22%) / SJCHGC05417					sjchgc05417 protein [Schistosoma japonicum], similar to tractin(Hirudo medicinalis)
TC7405_215		0.99987		4.42121		277.256		62.7105	TC7405						---NA---
TC12739_1042		0.999975		4.41668		5.24441		1.18741	TC12739	homologue to unnamed protein product {Homo sapiens}, partial (5%)					---NA---
TC9186_588		0.999801		4.41401		5.02794		1.13909	TC9186	SJCHGC09422					nucleolar protein 10
TC15501_608		0.995608		4.41192		2.95652		0.670121	TC15501	weakly similar to Centaurin gamma 2. [Human], partial (10%)					centaurin gamma
TC10622_517		0.999941		4.41131		3.31315		0.751058	TC10622	conserved hypothetical protein [Plasmodium berghei]					---NA---
TC10901_1507		0.999996		4.40148		8.03162		1.82476	TC10901	ORF57 [Ostreid herpesvirus 1]					---NA---
TC7108_3479		0.999773		4.39331		27.3522		6.22587	TC7108	SJCHGC03771					tetratricopeptide tpr_2
TC10544_556		0.999872		4.39266		3.19451		0.727239	TC10544	homologue to similar to NM_080743 serine-arginine repressor protein (35 kDa) in Homo sapiens, partial (74%)					nm_080743 serine-arginine repressor protein (35 kda) in homo sapiens
TC18467_531		0.999713		4.38289		4.57892		1.04473	TC18467	weakly similar to LD23718p {Drosophila melanogaster}, partial (22%)					rrna methyltransferase
TC7881_454		0.989889		4.37611		3.29794		0.753623	TC7881						---NA---
TC11041_945		0.999887		4.37545		53.6848		12.2695	TC11041	weakly similar to hypothetical protein putative Universal stress protein Usp {Schistosoma japonicum}, complete					protein
TC7168_703		0.99952		4.37259		3.56072		0.814326	TC7168	similar to polyprotein {Schistosoma japonicum}, partial (10%)					sjchgc03000 protein [Schistosoma japonicum], similar to polyprotein(Schistosoma japonicum)
TC7607_776		0.999985		4.36963		5.93312		1.35781	TC7607	weakly similar to DNA segment on chromosome 19 (unique) 1177 expressed sequence {Homo sapiens}, partial (17%) / SJCHGC05929					mitochondrial import receptor subunit tom40
TC10427_308		0.999947		4.36788		3.87915		0.888107	TC10427	homologue to unnamed protein product {Oryza sativa (japonica cultivar-group)}, partial (4%) / pspA/IM30 family protein [Synechococcus sp. JA-2-3B'a(2-13)]					---NA---
Contig3343_369		0.999886		4.36625		17.7721		4.07032	Contig3343	Artemia franciscana chaperonin suref BUnit 1 (CHP) mRNA, complete cds / SJCHGC04656					loc495278 protein
TC8825_471		0.999969		4.36353		78.3093		17.9463	TC8825	weakly similar to CG1637-PA {Drosophila melanogaster}, partial (28%) / SJCHGC01821					purple acid
TC17088_1808		0.999725		4.36078		5.25629		1.20536	TC17088	similar to dJ45P21.4 (butyrophilin subfamily 2 member A2) {Homo sapiens}, partial (3%)					protein
TC13020_544		0.999943		4.35888		1.95645		0.448844	TC13020						---NA---
TC18116_634		0.999726		4.35351		2.84365		0.653186	TC18116	conserved hypothetical protein [Plasmodium chabaudi]					---NA---
TC18320_165		0.999995		4.34889		7.67677		1.76523	TC18320	SJCHGC08844					embryonic ectoderm development protein
TC10364_989		0.998003		4.34356		4.16887		0.95978	TC10364	weakly similar to FUSE binding protein 3 {Homo sapiens}, partial (6%) / SJCHGC01962					far upstream elementbinding protein 3
Contig7645_1194		0.999996		4.33653		3.15635		0.727852	Contig7645	Homo sapiens chromosome 16 BAC clone CIT987-SK65D3, complete sequence / SJCHGC02063					sjchgc02063 protein [Schistosoma japonicum], similar to MGC45438 protein(Homo sapiens)
TC13531_684		0.999998		4.32848		3.65323		0.843998	TC13531						---NA---
TC10490_129		0.999971		4.31387		8.36988		1.94023	TC10490	similar to NM_079796 Ribonuclear protein at 97D in Drosophila melanogaster {Schistosoma japonicum}, partial (12%)					nm_079796 ribonuclear protein at 97d in drosophila melanogaster
TC17301_933		0.999949		4.30702		1.78602		0.414676	TC17301	weakly similar to CG1884-PA {Drosophila melanogaster}, partial (6%)					ccr4-not transcriptionsubunit 1
TC15413_810		0.999984		4.30591		3.02465		0.70244	TC15413	SJCHGC04795					sjchgc04795 protein [Schistosoma japonicum], hypothetical protein
TC17205_857		0.999877		4.30068		14.3983		3.34792	TC17205	weakly similar to G2-mitotic-specific cyclin 3. [Bakers yeast], partial (12%) / SJCHGC02339					cyclin b1
TC12138_468		0.999869		4.29757		3.07387		0.715259	TC12138						---NA---
TC11041_556		0.99996		4.29156		44.5831		10.3885	TC11041	weakly similar to hypothetical protein putative Universal stress protein Usp {Schistosoma japonicum}, complete					protein
TC17902_1007		0.999994		4.28277		10.5007		2.45185	TC17902	homologue to hypothetical protein {Plasmodium falciparum 3D7}, partial (1%) / SJCHGC06077					sjchgc06077 protein [Schistosoma japonicum], hypothetical protein containing Phosphopantetheine attachment site domaincontaining Phosphopantetheine attachment site domain
TC9227_867		0.999947		4.2798		3.76564		0.879864	TC9227	SJCHGC01397					endothelin-converting enzyme
TC9653_434		0.955272		4.27724		3.30374		0.772401	TC9653	DYRK2-like protein {Schistosoma mansoni}, complete					dual-specificity tyrosine--phosphorylation regulated kinase 2
TC12793_334		0.999968		4.27558		4.38742		1.02616	TC12793						---NA---
TC12285_395		0.999584		4.27104		2.87322		0.672723	TC12285	similar to polyprotein {Schistosoma japonicum}, partial (28%) / SJCHGC02902					sjchgc02902 protein [Schistosoma japonicum], similar to polyprotein(Schistosoma japonicum)
TC15499_498		0.999216		4.26374		4.06139		0.952541	TC15499	weakly similar to hypothetical protein T24H10.2 {Caenorhabditis elegans}, partial (29%) / SJCHGC04510					sjchgc04510 protein [Schistosoma japonicum], hypothetical protein
Contig5965_326		0.99938		4.25469		3.20553		0.753412	Contig5965	Schistosoma japonicum clone S11A non-LTR retrotransposon SjR2-like,partial sequence					endonuclease-reverse transcriptase
TC17006_1774		0.999947		4.24857		3.78276		0.890361	TC17006	weakly similar to gamma-filamin {Homo sapiens}, partial (8%) / ENSANGP00000003616 [Anopheles gambiae str. PEST]					-
TC9956_287		0.999184		4.24392		2.41191		0.568322	TC9956	homologue to hypothetical protein {Plasmodium falciparum 3D7}, partial (0%)					---NA---
TC9186_473		0.999979		4.24147		5.5898		1.31789	TC9186	SJCHGC09422					nucleolar protein 10
TC16266_153		0.999993		4.22873		4.07868		0.964517	TC16266						---NA---
TC9703_107		0.999984		4.22815		3.52642		0.834034	TC9703						---NA---
TC11045_378		0.998249		4.21791		7.28073		1.72614	TC11045	weakly similar to unnamed protein product {Homo sapiens}, partial (38%) / PREDICTED: similar to serine threonine kinase (2M829) [Strongylocentrotus purpuratus]					riken cdna e130304f04 gene
TC9924_339		0.993599		4.21212		4.81074		1.14212	TC9924	similar to truncated form of mannose-binding lectin-associated serine protease {Cyprinus carpio}, partial (17%) / mannan-binding lectin associated serine protease 3 [Gallus gallus]					mannan-binding lectin serine protease 1
TC10619_694		0.995301		4.20953		7.90316		1.87744	TC10619	similar to phosphodiesterase I {Rattus norvegicus}, partial (2%) / SJCHGC06521					ectonucleotide pyrophosphatase phosphodiesterase 4
TC17253_880		0.999995		4.20478		5.64414		1.34232	TC17253	weakly similar to similar to Homo sapiens (Human). High-risk human papilloma viruses E6 oncoproteins targeted protein, partial (5%) / hypothetical protein DDB0217546 [Dictyostelium discoideum]					---NA---
TC14536_668		0.999999		4.19825		12.0009		2.85854	TC14536	SJCHGC05318					nanos-like protein
TC16405_618		0.996459		4.19678		2.35018		0.559995	TC16405	weakly similar to 5-AMP-activated protein kinase gamma-1 subunit {Rattus norvegicus}, partial (21%) / ENSANGP00000009675 [Anopheles gambiae str. PEST]					snf4 amp-activated protein kinase gamma
TC12190_449		0.999913		4.19618		1.95346		0.465533	TC12190	carboxypeptidase C (EC 3.4.16.5) precursor - human, partial (4%) / polyprotein, cleavage products include viral coat protein and proteins with homology to an aspartic protease, reverse transcriptase and RNase H [Banana streak OL virus]					---NA---
TC8137_762		0.999966		4.16551		3.43225		0.823969	TC8137	weakly similar to zinc finger protein (putative) {Schistosoma mansoni}, partial (7%)					---NA---
TC6875_960		0.99991		4.1623		2.21836		0.532964	TC6875						tetraspanin 18
TC7156_525		0.9998		4.15842		7.80198		1.87619	TC7156	homologue to Factor induced gene 2. [Bakers yeast], partial (1%) / Putative Ig [Chloroflexus aurantiacus J-10-fl]					extracellular serine-threonine rich protein
TC15641_434		0.999759		4.1506		5.28101		1.27235	TC15641	SJCHGC07973					sjchgc07973 protein [Schistosoma japonicum], hypothetical protein, putative transmebrane protein
TC13575_1700		0.999766		4.14832		10.1733		2.45239	TC13575	Hemoglobinase precursor (EC 3.4.22.34) (Antigen SM32). [Blood fluke], complete					asparaginyl endopeptidase
TC16983_639		0.999758		4.14052		5.17003		1.24864	TC16983	similar to cellodextrinase C - Pseudomonas fluorescens, partial (3%)					---NA---
TC17371_634		0.99972		4.12294		5.28476		1.2818	TC17371	similar to unknown {Pasteurella multocida}, partial (6%) / SJCHGC02654					rna binding motif protein 7
TC16091_435		0.995586		4.1224		7.94426		1.9271	TC16091	weakly similar to unnamed protein product {Mus musculus}, partial (6%)					heat repeat containing 5b
TC7600_746		0.99998		4.11301		134.604		32.7265	TC7600	similar to Ferritin-2 heavy chain. [Blood fluke], complete					ferritin
TC9454_466		0.994368		4.11127		3.35571		0.816221	TC9454	SJCHGC07073					sjchgc07073 protein [Schistosoma japonicum], similar to CG4420-PA(Drosophila melanogaster)
TC11176_442		0.999805		4.10123		6.09318		1.4857	TC11176	GH28601p {Drosophila melanogaster}, partial (1%) / hypothetical protein PC100384.00.0 [Plasmodium chabaudi]					---NA---
TC17338_694		0.999675		4.09964		19.7584		4.81955	TC17338	SJCHGC09323					sjchgc09323 protein [Schistosoma japonicum], hypothetical protein, putative transmebrane protein
TC13880_2155		0.997166		4.09822		4.92013		1.20055	TC13880	weakly similar to Myotubularin-related protein 2. [Human], partial (38%)					myotubularin-related protein 2 isoform 2
TC15083_431		0.999966		4.09787		3.68965		0.900383	TC15083	hypothetical protein PF10_0190 [Plasmodium falciparum 3D7]					---NA---
TC12905_144		0.999707		4.09633		2.34389		0.572194	TC12905						tpa: endonuclease-reverse transcriptase
TC8062_210		0.999737		4.09571		2.47745		0.60489	TC8062	similar to CG4374-PA {Drosophila melanogaster}, partial (1%)					---NA---
TC6925_312		0.996871		4.09483		6.47938		1.58233	TC6925	SJCHGC09456					sjchgc09456 protein [Schistosoma japonicum], hypothetical protein
Contig8548_1275		0.997955		4.09017		6.24676		1.52726	Contig8548	Schistosoma japonicum clone ZZD619 mRNA sequence					troponin t
TC17127_1156		0.999994		4.08307		7.35002		1.80012	TC17127	weakly similar to hypothetical protein {Dictyostelium discoideum}, partial (2%) / SJCHGC09134					sjchgc09134 protein [Schistosoma japonicum], similar to AAP06359-hypothetical protein(Schistosoma japonicum)
TC9017_274		0.999931		4.08152		0.362306		0.0887673	TC9017	similar to Phosphatidylinositol 3-kinase 2 (EC 2.7.1.137) (PI3-kinase) (PtdIns-3-kinase) (PI3K). [Slime mold], partial (2%) / hypothetical protein lmo0070 [Listeria monocytogenes EGD-e]					---NA---
TC17902_756		0.999983		4.0801		11.0554		2.7096	TC17902	homologue to hypothetical protein {Plasmodium falciparum 3D7}, partial (1%) / SJCHGC06077					sjchgc06077 protein [Schistosoma japonicum], hypothetical protein containing Phosphopantetheine attachment site domaincontaining Phosphopantetheine attachment site domain
TC14727_995		0.999822		4.07858		1.99292		0.488632	TC14727	weakly similar to synaptojanin 2 {Homo sapiens}, partial (10%) / ENSANGP00000013951 [Anopheles gambiae str. PEST]					synaptojanin 1
TC15083_385		0.999938		4.07839		4.17295		1.02318	TC15083	hypothetical protein PF10_0190 [Plasmodium falciparum 3D7]					---NA---
TC8578_1114		0.999628		4.07016		3.43677		0.844382	TC8578	SJCHGC09419					sjchgc09419 protein [Schistosoma japonicum], hypothetical protein containing Peptidase M14, carboxypeptidase A domain
TC18009_635		0.999186		4.06496		2.35788		0.580049	TC18009	SJCHGC04845					sjchgc04845 protein [Schistosoma japonicum], similar to XP_237862-similar to RIKEN cDNA 1200006F02(Rattus norvegicus)
TC16233_349		0.97092		4.05885		2.2029		0.54274	TC16233						subfamilymember 1
TC17355_582		0.999199		4.05727		2.29143		0.564772	TC17355	SJCHGC05300					sjchgc05300 protein [Schistosoma japonicum], similar to CG11055-PB(Drosophila melanogaster)
TC11045_418		0.999933		4.05612		7.20322		1.77589	TC11045	weakly similar to unnamed protein product {Homo sapiens}, partial (38%) / PREDICTED: similar to serine threonine kinase (2M829) [Strongylocentrotus purpuratus]					riken cdna e130304f04 gene
TC16876_836		1		4.05402		1.02192		0.252076	TC16876						tpa: endonuclease-reverse transcriptase
TC14266_771		0.999719		4.04875		3.91006		0.965746	TC14266	SJCHGC09027					sjchgc09027 protein [Schistosoma japonicum], similar to Hypothetical protein CBG24508(Caenorhabditis briggsae)
TC11217_385		0.999953		4.04688		4.1211		1.01834	TC11217	interaptin [Dictyostelium discoideum] gb|EAL63713.1|					---NA---
TC14401_1080		0.998677		4.04489		1.84789		0.456845	TC14401	similar to glutamate synthase (NADH2) (EC 1.4.1.14) precursor [similarity] - Caenorhabditis elegans, partial (9%) / CG9674-PA, isoform A [Drosophila melanogaster] gb|AAM11087.1|					glutamate synthase
TC14312_964		0.998274		4.04348		11.9027		2.94368	TC14312	similar to Similar to mini chromosome maintenance deficient 2 (S. cerevisiae) {Homo sapiens}, partial (30%)					minichromosome maintenance complex component 2
TC13931_1643		0.999921		4.02286		4.47293		1.11188	TC13931	similar to COP9 signalosome complex subunit 2 (Signalosome subunit 2) (SGN2), partial (88%)					cop9 constitutive photomorphogenic homolog subunit 2
TC10355_377		0.998425		4.02144		9.71106		2.41482	TC10355	homologue to hypothetical protein {Methanosarcina mazei Goe1}, partial (12%)					---NA---
TC19729_192		0.999972		4.01024		0.684276		0.170632	TC19729						---NA---
TC16365_390		0.99994		3.99785		2.29306		0.573574	TC16365						---NA---
TC14387_855		0.999575		3.99779		6.26375		1.5668	TC14387						calsyntenin 2
TC19338_415		0.998572		3.99482		5.39892		1.35148	TC19338						---NA---
TC14407_838		0.999992		3.99181		2.32742		0.58305	TC14407						ccr4-not transcriptionsubunit 1
TC14847_413		0.999997		3.9909		9.33514		2.33911	TC14847	similar to Arabidopsis thaliana (Mouse-ear cress). Genomic DNA chromosome 5 P1 clone:MQJ2, partial (0%) / SJCHGC05438					sjchgc05438 protein [Schistosoma japonicum], similar to XP_392549-similar to ENSANGP00000010648(Apis mellifera)
TC19056_339		0.999986		3.98996		0.410246		0.10282	TC19056						---NA---
TC12793_294		0.999603		3.98916		3.95814		0.992226	TC12793						---NA---
TC17419_794		0.998907		3.98896		6.07372		1.52263	TC17419						pumilio homolog
TC11046_275		0.995721		3.98536		7.73588		1.94108	TC11046	weakly similar to hypothetical protein F49C5.g {Caenorhabditis elegans}, partial (6%)					riken cdna e130304f04 gene
TC8497_824		0.999991		3.98283		3.04481		0.764483	TC8497	SJCHGC04657					src homology 2 domain containing f
TC18693_901		0.999725		3.9702		1.11272		0.280268	TC18693	similar to hypothetical protein {Plasmodium falciparum 3D7}, partial (1%) / C33E10.6 [Caenorhabditis elegans]					---NA---
TC11270_503		0.998392		3.96999		1.41152		0.355547	TC11270	hypothetical protein DDB0205647 [Dictyostelium discoideum]					---NA---
TC16099_335		0.999838		3.96877		4.92939		1.24205	TC16099						---NA---
TC13770_588		0.999879		3.96156		5.78406		1.46005	TC13770	similar to CtBP2 {Danio rerio}, partial (35%)					2-hydroxyacid dehydrogenase
TC18693_817		0.999995		3.95915		1.13623		0.286989	TC18693	similar to hypothetical protein {Plasmodium falciparum 3D7}, partial (1%) / C33E10.6 [Caenorhabditis elegans]					---NA---
TC15010_663		0.999592		3.95442		3.09773		0.783357	TC15010	similar to Unknown (protein for IMAGE:2820942) {Homo sapiens}, partial (10%)					u2-associated sr140 protein
TC11490_825		0.999855		3.94909		8.42193		2.13262	TC11490	similar to hypothetical protein {Dictyostelium discoideum}, partial (2%)					---NA---
TC8277_435		0.996758		3.94773		5.53268		1.40149	TC8277	SJCHGC04888					sjchgc04888 protein [Schistosoma japonicum], similar to ENSANGP00000019732(Anopheles gambiae)
TC15347_258		0.993166		3.94403		1.55277		0.393702	TC15347						---NA---
TC7520_1301		0.999953		3.94358		11.9916		3.04079	TC7520	FK506-binding protein p50 - fluke (Schistosoma mansoni), complete					fk506 binding protein 4
TC7059_510		0.99994		3.94023		3.953		1.00324	TC7059	homologue to This is the longest open reading frame of the sequence that starts with Met {Schistosoma mansoni}, partial (26%)					---NA---
TC15159_396		0.999525		3.93988		2.66731		0.677003	TC15159	SJCHGC08552					cg32149-isoform a
TC13770_548		0.999987		3.93447		5.76418		1.46505	TC13770	similar to CtBP2 {Danio rerio}, partial (35%)					2-hydroxyacid dehydrogenase
Contig7571_1548		0.99961		3.922		3.92455		1.00065	Contig7571	Homo sapiens chromosome 5 clone CTD-2008N14, complete sequence / hypothetical protein, conserved [Trypanosoma cruzi]					---NA---
TC16365_316		0.999945		3.90794		2.22426		0.569163	TC16365						---NA---
TC11643_678		0.996391		3.89391		3.50739		0.900738	TC11643	similar to vitellogenin {Anolis pulchellus}, partial (17%) / hypothetical protein DDB0186746 [Dictyostelium discoideum]					---NA---
TC9237_425		0.999999		3.89387		1.74395		0.447871	TC9237	weakly similar to similarity to HYPOTHETICAL INTEGRAL MEMBRANE PROTEIN YSX3_CAEEL {Encephalitozoon cuniculi}, partial (9%) / SJCHGC05833					phosphatidic acid phosphatase type 2b
TC17298_1822		0.999322		3.89061		2.10994		0.542317	TC17298	weakly similar to Protein kinase skp1 (EC 2.7.1.-). [Fission yeast], partial (36%) / SJCHGC07438					glycogen synthase kinase 3
TC8557_529		0.999086		3.87866		3.70535		0.955316	TC8557	similar to unnamed protein product {Mus musculus}, partial (7%) / SJCHGC03985					protein kinase protein
TC14536_538		0.999986		3.87735		10.4585		2.69733	TC14536	SJCHGC05318					nanos-like protein
TC13304_667		0.999996		3.87658		1.99306		0.514127	TC13304	IQ motif and Sec7 domain 1 [Homo sapiens]					iq motif and sec7 domain 1
TC12912_955		0.998732		3.87603		3.39206		0.875137	TC12912	similar to GM04690p {Drosophila melanogaster}, partial (5%) / SJCHGC05150					sjchgc05150 protein [Schistosoma japonicum], similar to CAG11938-unnamed protein product(Tetraodon nigroviridis)
TC9525_321		0.999782		3.8737		5.54238		1.43077	TC9525						---NA---
TC15816_537		0.999514		3.86826		5.83661		1.50885	TC15816	similar to KIAA0301 {Homo sapiens}, partial (4%) / midasin, putative [Entamoeba histolytica HM-1:IMSS]					atpase associated with various cellular activitiesfamily protein
TC11936_476		0.998829		3.86672		1.66571		0.430781	TC11936	similar to hypothetical protein W07E11.1 {Caenorhabditis elegans}, partial (3%) / SJCHGC05694					glutamate synthase
TC14256_1260		0.999763		3.85877		0.885568		0.229495	TC14256	similar to similar to Dictyostelium discoideum (Slime mold). MkpA protein, partial (1%)					tr4 tr2
TC14256_1136		0.99994		3.85817		1.11366		0.288651	TC14256	similar to similar to Dictyostelium discoideum (Slime mold). MkpA protein, partial (1%)					tr4 tr2
TC11318_1354		0.999757		3.85506		2.68682		0.696959	TC11318	similar to Plasmodium falciparum (isolate 3D7). Hypothetical protein {Dictyostelium discoideum}, partial (6%) / conserved hypothetical protein [Plasmodium berghei]					---NA---
TC17355_542		0.999809		3.84814		2.0241		0.525996	TC17355	SJCHGC05300					sjchgc05300 protein [Schistosoma japonicum], similar to CG11055-PB(Drosophila melanogaster)
TC10564_204		0.999764		3.84524		3.75943		0.977685	TC10564	similar to ribosomal protein L19 {Argopecten irradians}, partial (30%) / SJCHGC09285					ribosomal protein l19
[truncated: 13,004 more rows]
