# Supplementary material for: Transcriptional Changes in Schistosoma mansoni during Early Schistosomula Development and in the Presence of Erythrocytes
Source: PLoS Negl Trop Dis. 2010 Feb 9;4(2):e600. doi: 10.1371/journal.pntd.0000600 (PMC2817720; doi:10.1371/journal.pntd.0000600)
Supplement: Table S3 — Primer sets for real time PCR validation of a subset of genes that were differentially expressed in schistosomula under different culture conditions and/or relative to the cercarial stage. (0.03 MB XLS) [file pntd.0000600.s003.xls]

## Sheet: Real Time PCR Primers
Gene Category	Contig	Primer
Tester Genes
	TC10560_F	AAACAAATTGCCAACCAGGA
	TC10560_R	CACCAAGTAGGGCACCACTAA
	TC10775_F	CCCATTAACTTCCCAAACGA
	TC10775_R	TCCAGAACCACGAGTTGTCA
	TC10854_F	GGTCACCACGGATAATGGTT
	TC10854_R	GCCAATATCTCCACCCCATA
	TC12511_F	ATGGGCGTGCTGTAGCTAAT
	TC12511_R	AAGCACTCGGTCCAGTTTGT
	TC12708_F	TGTGGGTCAACATGGTGTTT
	TC12708_R	TTTACCGGAATTGCCTGTCT
	TC14173_F	ATGCATTCACACGTGAACAA
	TC14173_R	AGCTGATACGGTGCACATTG
	TC14697_F	TCATTTGTGGAGGGGTTTTC
	TC14697_R	TAACACGTTCGAATGGACGA
	TC16843_F	GCTGCACAAATTGATCATCG
	TC16843_R	ACCCCAACCAACAGCATAAC
	TC18051_F	CAGGCAATTCAATTCATCCA
	TC18051_R	CCCCCGGAAAAACAGATTTA
	TC6892_F	CATACCCAACCCTCCTCCTT
	TC6892_R	TCTCTCTCCCTCACTCTCCAA
	TC7378_F	ACATTCCACCACTGGGAATC
	TC7378_R	GGAGCTCACAAATCCCAACA
	TC7516_F	TGATTCCAGCGATTTCATTG
	TC7516_R	ATGGCCAAAAACCATTTTCA
	TC7600_F	TGTCAATGGAGAAGGCAGTG
	TC7600_R	TTGACCAAGTCCACTTCCAA
	TC7982_F	ACGATGTGATCGTGAGTTCG
	TC7982_R	CAGGTCTGTCTTCGTCGTCA
	TC9924_F	TACAGGCAGTCCGAGCTCTT
	TC9924_R	GGAATGAAGGGCAGTTGAAG
Control Gene
	TC15682_F	TGGTGAGGAAACTCGGAGAC
	TC15682_R	CTTCCAAAATGGCCGTGA
